# Supplementary material for: 8-(2,2,2-Trifluoro­ethoxy)quinolinium perchlorate–8-(2,2,2-trifluoro­ethoxy)quinoline (1/1)
Source: Acta Crystallogr Sect E Struct Rep Online. 2011 Apr 13;67(Pt 5):o1131–2. doi: 10.1107/S1600536811013250 (PMC3089229; doi:10.1107/S1600536811013250)
Supplement: Supplementary file 1 [file e-67-o1131-sup1.cif]

##############################################################################
#                                                                            #
# This CIF contains the data in a paper accepted for publication in          #
# Acta Crystallographica Section E. It conforms to the requirements of       #
# Notes for Authors for Acta Crystallographica Section E, and has been       #
# peer reviewed under the auspices of the IUCr Commission on Journals.       #
#                                                                            #
# Full details of the Crystallographic Information File format               #
# are given in the paper "The Crystallographic Information File (CIF):       #
# a New Standard Archive File for Crystallography" by S. R. Hall, F. H.      #
# Allen and I. D. Brown [Acta Cryst. (1991), A47, 655-685].                  #
#                                                                            #
# The current version of the core CIF dictionary is obtainable from          #
# ftp://ftp.iucr.org/pub/cif_core.dic.                                       #
#                                                                            #
# Software is freely available for graphical display of the structure(s)     #
# in this CIF. For information consult the CIF software page                 #
# http://www.iucr.org/resources/cif/software.                                #
#                                                                            #
# This file may be used for bona fide research purposes within the           #
# scientific community so long as proper attribution is given to the journal # 
# article from which it was obtained.                                        #
#                                                                            #
##############################################################################
data_I
_audit_creation_method     SHELXL-97
_chemical_name_systematic
;
8-(2,2,2-Trifluoroethoxy)quinolinium perchlorate--
8-(2,2,2-trifluoroethoxy)quinoline (1/1)
;
_chemical_name_common     ?
_chemical_formula_moiety     'C11 H9 F3 N O, C11 H8 F3 N O, Cl O4'
_chemical_formula_sum     'C22 H17 Cl F6 N2 O6'
_chemical_formula_iupac     'C11 H9 F3 N O +, Cl O4 -, C11 H8 F3 N O'
_chemical_formula_weight     554.83
_chemical_melting_point     ?
_symmetry_cell_setting     triclinic
_symmetry_space_group_name_H-M     'P -1'
_symmetry_space_group_name_Hall     '-P 1'
loop_
    _symmetry_equiv_pos_as_xyz
    'x, y, z'
    '-x, -y, -z'
_cell_length_a     9.462(2)
_cell_length_b     11.229(3)
_cell_length_c     11.832(3)
_cell_angle_alpha     82.910(3)
_cell_angle_beta     77.048(3)
_cell_angle_gamma     74.536(3)
_cell_volume     1178.0(5)
_cell_formula_units_Z     2
_cell_measurement_reflns_used     2404
_cell_measurement_theta_min     2.498
_cell_measurement_theta_max     25.081
_cell_measurement_temperature     293(2)
_exptl_crystal_description     block
_exptl_crystal_colour     colourless
_exptl_crystal_size_max     0.50
_exptl_crystal_size_mid     0.32
_exptl_crystal_size_min     0.25
_exptl_crystal_density_diffrn     1.564
_exptl_crystal_density_meas     ?
_exptl_crystal_density_method     'not measured'
_exptl_crystal_F_000     564
_exptl_absorpt_coefficient_mu     0.252
_exptl_absorpt_correction_type     multi-scan
_exptl_absorpt_process_details     '(SADABS; Bruker, 1999)'
_exptl_absorpt_correction_T_min     0.8843
_exptl_absorpt_correction_T_max     0.9397
_exptl_special_details
;
 \^1\^H NMR (300 MHz, CDCl\~3\~):<i>\d</i> 8.97 (<i>dd</i>, 1H,
<i>J</i> = 4.04 Hz, 1.52 Hz), 8.17 (<i>d</i>, 1H, <i>J</i> = 7.52 Hz),
7.54--7.44 (<i>m</i>, 3H), 7.25 (<i>d</i>, H, <i>J</i> = 7.65 Hz), 4.78
(<i>q</i>, 2H, <i>J</i> = 8.33 Hz).
;
_diffrn_ambient_temperature     293(2)
_diffrn_radiation_type     MoK\a
_diffrn_radiation_wavelength     0.71073
_diffrn_radiation_source     'fine-focus sealed tube'
_diffrn_radiation_monochromator     graphite
_diffrn_measurement_device_type     'Bruker SMART CCD area-detector'
_diffrn_measurement_method     'phi and omega scans'
_diffrn_detector_area_resol_mean     ?
_diffrn_reflns_number     6301
_diffrn_reflns_av_R_equivalents     0.0208
_diffrn_reflns_av_sigmaI/netI     0.0370
_diffrn_reflns_theta_min     1.77
_diffrn_reflns_theta_max     25.60
_diffrn_reflns_theta_full     25.60
_diffrn_measured_fraction_theta_max     0.980
_diffrn_measured_fraction_theta_full     0.980
_diffrn_reflns_limit_h_min     -11
_diffrn_reflns_limit_h_max     8
_diffrn_reflns_limit_k_min     -13
_diffrn_reflns_limit_k_max     9
_diffrn_reflns_limit_l_min     -14
_diffrn_reflns_limit_l_max     14
_diffrn_standards_number     ?
_diffrn_standards_interval_count     ?
_diffrn_standards_interval_time     ?
_diffrn_standards_decay_%     ?
_refine_special_details
;
Refinement of <i>F</i>^2^ against ALL reflections. The weighted <i>R</i>-factor
<i>wR</i> and goodness of fit <i>S</i> are based on <i>F</i>^2^, conventional
<i>R</i>-factors <i>R</i> are based on <i>F</i>, with <i>F</i> set to zero for
negative <i>F</i>^2^. The threshold expression of <i>F</i>^2^ >
\s(<i>F</i>^2^) is used only for calculating <i>R</i>-factors(gt) <i>etc</i>.
and is not relevant to the choice of reflections for refinement.
<i>R</i>-factors based on <i>F</i>^2^ are statistically about twice as large
as those based on <i>F</i>, and <i>R</i>- factors based on ALL data will be
even larger.
;
_reflns_number_total     4364
_reflns_number_gt     3400
_reflns_threshold_expression     >2sigma(I)
_refine_ls_structure_factor_coef     Fsqd
_refine_ls_matrix_type     full
_refine_ls_R_factor_all     0.0657
_refine_ls_R_factor_gt     0.0504
_refine_ls_wR_factor_gt     0.1261
_refine_ls_wR_factor_ref     0.1367
_refine_ls_goodness_of_fit_ref     1.022
_refine_ls_restrained_S_all     1.022
_refine_ls_number_reflns     4364
_refine_ls_number_parameters     361
_refine_ls_number_restraints     0
_refine_ls_hydrogen_treatment     constr
_refine_ls_weighting_scheme     calc
_refine_ls_weighting_details
         'calc w=1/[\s^2^(Fo^2^)+(0.0680P)^2^+0.2930P] where P=(Fo^2^+2Fc^2^)/3'
_atom_sites_solution_hydrogens     geom
_atom_sites_solution_primary     direct
_atom_sites_solution_secondary     difmap
_refine_ls_shift/su_max     0.000
_refine_ls_shift/su_mean     0.000
_refine_diff_density_max     0.254
_refine_diff_density_min     -0.274
_refine_ls_extinction_method     none
_refine_ls_extinction_coef     ?
loop_
    _atom_type_symbol
    _atom_type_description
    _atom_type_scat_dispersion_real
    _atom_type_scat_dispersion_imag
    _atom_type_scat_source
    'C' 'C' 0.0033 0.0016
                         'International Tables Vol C Tables 4.2.6.8 and 6.1.1.4'
    'H' 'H' 0.0000 0.0000
                         'International Tables Vol C Tables 4.2.6.8 and 6.1.1.4'
    'N' 'N' 0.0061 0.0033
                         'International Tables Vol C Tables 4.2.6.8 and 6.1.1.4'
    'O' 'O' 0.0106 0.0060
                         'International Tables Vol C Tables 4.2.6.8 and 6.1.1.4'
    'F' 'F' 0.0171 0.0103
                         'International Tables Vol C Tables 4.2.6.8 and 6.1.1.4'
    'Cl' 'Cl' 0.1484 0.1585
                         'International Tables Vol C Tables 4.2.6.8 and 6.1.1.4'
_computing_data_collection     'SMART (Bruker, 1999)'
_computing_cell_refinement     'SAINT (Bruker, 1999)'
_computing_data_reduction     'SAINT (Bruker, 1999)'
_computing_structure_solution     'SHELXS97 (Sheldrick, 2008)'
_computing_structure_refinement     'SHELXL97 (Sheldrick, 2008)'
_computing_molecular_graphics     'SHELXTL (Sheldrick, 2008)'
_computing_publication_material     'SHELXTL (Sheldrick, 2008)'
loop_
    _atom_site_type_symbol
    _atom_site_label
    _atom_site_fract_x
    _atom_site_fract_y
    _atom_site_fract_z
    _atom_site_U_iso_or_equiv
    _atom_site_adp_type
    _atom_site_calc_flag
    _atom_site_refinement_flags
    _atom_site_occupancy
    _atom_site_symmetry_multiplicity
    _atom_site_disorder_assembly
    _atom_site_disorder_group
    C C1 1.1468(3) 0.6885(3) 0.6473(2) 0.0583(6) Uani d . 1 1 . .
    H H1 1.1569 0.6034 0.6558 0.070 Uiso calc R 1 1 . .
    C C2 1.2727(3) 0.7332(3) 0.6049(2) 0.0694(8) Uani d . 1 1 . .
    H H2 1.3662 0.6791 0.5845 0.083 Uiso calc R 1 1 . .
    C C3 1.2575(3) 0.8571(3) 0.5937(2) 0.0682(8) Uani d . 1 1 . .
    H H3 1.3416 0.8880 0.5653 0.082 Uiso calc R 1 1 . .
    C C4 1.1164(3) 0.9399(2) 0.6243(2) 0.0548(6) Uani d . 1 1 . .
    C C5 0.9930(3) 0.8878(2) 0.66440(18) 0.0448(5) Uani d . 1 1 . .
    C C6 1.0927(4) 1.0696(3) 0.6165(2) 0.0677(8) Uani d . 1 1 . .
    H H6 1.1731 1.1056 0.5909 0.081 Uiso calc R 1 1 . .
    C C7 0.9530(4) 1.1412(3) 0.6463(2) 0.0738(8) Uani d . 1 1 . .
    H H7 0.9385 1.2268 0.6415 0.089 Uiso calc R 1 1 . .
    C C8 0.8288(3) 1.0905(2) 0.6843(2) 0.0643(7) Uani d . 1 1 . .
    H H8 0.7334 1.1424 0.7027 0.077 Uiso calc R 1 1 . .
    C C9 0.8474(3) 0.9661(2) 0.6943(2) 0.0505(6) Uani d . 1 1 . .
    C C10 0.5911(3) 0.9754(3) 0.7691(3) 0.0844(10) Uani d . 1 1 . .
    H H10A 0.5518 1.0228 0.7037 0.101 Uiso calc R 1 1 A 1
    H H10B 0.5902 1.0325 0.8245 0.101 Uiso calc R 1 1 A 1
    C C12 0.7912(3) 0.5853(2) 0.6481(2) 0.0637(7) Uani d . 1 1 . .
    H H12 0.8219 0.6259 0.5770 0.076 Uiso calc R 1 1 . .
    C C13 0.7078(4) 0.4983(3) 0.6515(3) 0.0731(8) Uani d . 1 1 . .
    H H13 0.6806 0.4839 0.5845 0.088 Uiso calc R 1 1 . .
    C C14 0.6678(3) 0.4362(2) 0.7528(3) 0.0687(8) Uani d . 1 1 . .
    H H14 0.6140 0.3772 0.7557 0.082 Uiso calc R 1 1 . .
    C C15 0.7062(3) 0.4590(2) 0.8546(2) 0.0533(6) Uani d . 1 1 . .
    C C16 0.7845(2) 0.55191(19) 0.8454(2) 0.0449(5) Uani d . 1 1 . .
    C C17 0.6663(3) 0.3978(2) 0.9643(3) 0.0664(7) Uani d . 1 1 . .
    H H17 0.6164 0.3355 0.9710 0.080 Uiso calc R 1 1 . .
    C C18 0.7003(3) 0.4296(2) 1.0592(3) 0.0670(7) Uani d . 1 1 . .
    H H18 0.6739 0.3884 1.1308 0.080 Uiso calc R 1 1 . .
    C C19 0.7750(3) 0.5238(2) 1.0520(2) 0.0574(6) Uani d . 1 1 . .
    H H19 0.7962 0.5450 1.1188 0.069 Uiso calc R 1 1 . .
    C C20 0.8163(2) 0.5841(2) 0.9478(2) 0.0465(5) Uani d . 1 1 . .
    C C21 0.9028(3) 0.7245(2) 1.0323(2) 0.0550(6) Uani d . 1 1 . .
    H H21A 0.9774 0.6653 1.0687 0.066 Uiso calc R 1 1 . .
    H H21B 0.8083 0.7397 1.0876 0.066 Uiso calc R 1 1 . .
    C C22 0.9496(3) 0.8415(3) 0.9960(2) 0.0621(7) Uani d . 1 1 . .
    Cl Cl1 0.35067(7) 0.30823(6) 0.64594(5) 0.0564(2) Uani d . 1 1 . .
    F F4 0.9743(3) 0.88475(17) 1.08657(15) 0.0965(6) Uani d . 1 1 . .
    F F5 1.07304(19) 0.82890(16) 0.91311(15) 0.0783(5) Uani d . 1 1 . .
    F F6 0.8460(2) 0.92888(15) 0.95375(16) 0.0850(5) Uani d . 1 1 . .
    N N1 1.0134(2) 0.76298(17) 0.67574(16) 0.0463(4) Uani d . 1 1 . .
    H H1A 0.9374 0.7321 0.7021 0.056 Uiso calc R 1 1 . .
    N N2 0.8280(2) 0.61195(17) 0.74111(17) 0.0482(5) Uani d . 1 1 . .
    O O1 0.73864(18) 0.90405(15) 0.73088(16) 0.0613(5) Uani d . 1 1 B .
    O O2 0.88758(18) 0.67771(15) 0.93048(13) 0.0526(4) Uani d . 1 1 . .
    O O3 0.4147(3) 0.4098(2) 0.6013(2) 0.0932(7) Uani d . 1 1 . .
    O O4 0.4074(2) 0.25456(19) 0.74758(18) 0.0835(6) Uani d . 1 1 . .
    O O5 0.3897(3) 0.2197(2) 0.5613(2) 0.0979(8) Uani d . 1 1 . .
    O O6 0.1932(2) 0.3522(2) 0.6752(2) 0.0888(7) Uani d . 1 1 . .
    C C11 0.4994(4) 0.8884(4) 0.8241(4) 0.0902(10) Uani d P 0.50 1 B 1
    F F1 0.5026(16) 0.8110(15) 0.7456(17) 0.177(7) Uani d P 0.50 1 B 1
    F F2 0.3618(17) 0.9521(18) 0.8772(11) 0.131(4) Uani d P 0.50 1 B 1
    F F3 0.5473(15) 0.8205(11) 0.9134(14) 0.118(5) Uani d P 0.50 1 B 1
    C C11W 0.4994(4) 0.8884(4) 0.8241(4) 0.0902(10) Uani d P 0.50 1 B 2
    F F1W 0.5117(10) 0.7933(8) 0.7704(12) 0.105(4) Uani d P 0.50 1 B 2
    F F2W 0.3555(16) 0.9444(18) 0.8260(11) 0.109(3) Uani d P 0.50 1 B 2
    F F3W 0.5318(19) 0.8454(16) 0.9246(13) 0.142(6) Uani d P 0.50 1 B 2
loop_
    _atom_site_aniso_label
    _atom_site_aniso_U_11
    _atom_site_aniso_U_22
    _atom_site_aniso_U_33
    _atom_site_aniso_U_12
    _atom_site_aniso_U_13
    _atom_site_aniso_U_23
    C1 0.0535(15) 0.0587(15) 0.0562(15) -0.0040(12) -0.0086(12) -0.0055(12)
    C2 0.0472(15) 0.085(2) 0.0672(18) -0.0088(14) -0.0025(13) -0.0029(15)
    C3 0.0540(16) 0.094(2) 0.0623(17) -0.0336(15) -0.0074(13) -0.0012(15)
    C4 0.0612(16) 0.0688(16) 0.0412(13) -0.0279(13) -0.0108(11) -0.0022(11)
    C5 0.0539(13) 0.0484(13) 0.0347(11) -0.0179(11) -0.0090(10) -0.0007(9)
    C6 0.087(2) 0.0718(18) 0.0563(16) -0.0452(17) -0.0110(15) 0.0005(13)
    C7 0.116(3) 0.0494(15) 0.0600(17) -0.0323(17) -0.0124(17) -0.0016(13)
    C8 0.0779(18) 0.0474(14) 0.0599(16) -0.0087(13) -0.0078(14) -0.0004(12)
    C9 0.0564(14) 0.0476(13) 0.0445(13) -0.0114(11) -0.0081(11) 0.0008(10)
    C10 0.0535(17) 0.0661(18) 0.111(3) 0.0037(14) 0.0015(16) 0.0071(17)
    C12 0.0788(19) 0.0615(16) 0.0556(16) -0.0193(14) -0.0209(14) -0.0046(12)
    C13 0.085(2) 0.0695(18) 0.080(2) -0.0252(16) -0.0348(17) -0.0145(16)
    C14 0.0658(18) 0.0522(15) 0.099(2) -0.0214(13) -0.0283(16) -0.0109(15)
    C15 0.0451(13) 0.0400(12) 0.0764(17) -0.0112(10) -0.0144(12) -0.0041(11)
    C16 0.0404(12) 0.0361(11) 0.0566(14) -0.0069(9) -0.0101(10) -0.0027(10)
    C17 0.0574(16) 0.0501(15) 0.093(2) -0.0240(12) -0.0120(15) 0.0066(14)
    C18 0.0654(17) 0.0598(16) 0.0700(18) -0.0220(14) -0.0037(14) 0.0135(13)
    C19 0.0573(15) 0.0566(15) 0.0567(15) -0.0169(12) -0.0069(12) 0.0003(12)
    C20 0.0437(12) 0.0412(12) 0.0534(14) -0.0109(10) -0.0062(10) -0.0035(10)
    C21 0.0618(15) 0.0595(15) 0.0467(13) -0.0199(12) -0.0097(11) -0.0066(11)
    C22 0.0790(19) 0.0619(16) 0.0541(15) -0.0259(15) -0.0184(14) -0.0094(12)
    Cl1 0.0547(4) 0.0556(4) 0.0571(4) -0.0178(3) -0.0036(3) -0.0017(3)
    F4 0.1570(19) 0.0919(12) 0.0696(11) -0.0634(13) -0.0396(12) -0.0119(9)
    F5 0.0817(11) 0.0814(11) 0.0788(11) -0.0408(9) -0.0069(9) -0.0032(9)
    F6 0.1038(13) 0.0591(10) 0.0926(13) -0.0115(9) -0.0315(11) -0.0039(9)
    N1 0.0444(11) 0.0473(11) 0.0459(11) -0.0131(9) -0.0054(8) -0.0011(8)
    N2 0.0519(11) 0.0442(10) 0.0500(11) -0.0117(9) -0.0124(9) -0.0051(8)
    O1 0.0449(9) 0.0506(10) 0.0792(12) -0.0075(8) -0.0004(8) -0.0011(9)
    O2 0.0648(10) 0.0551(9) 0.0453(9) -0.0284(8) -0.0091(8) -0.0050(7)
    O3 0.1065(17) 0.0857(15) 0.1007(17) -0.0546(14) -0.0250(13) 0.0195(12)
    O4 0.0875(15) 0.0769(13) 0.0738(13) -0.0045(11) -0.0184(11) 0.0110(11)
    O5 0.0924(16) 0.1109(18) 0.0948(16) -0.0381(14) 0.0101(13) -0.0478(14)
    O6 0.0554(12) 0.0968(16) 0.1055(17) -0.0104(11) -0.0081(11) -0.0077(13)
    C11 0.0475(18) 0.089(3) 0.120(4) -0.0082(17) 0.0047(19) -0.010(3)
    F1 0.109(7) 0.217(14) 0.235(12) -0.025(7) -0.069(7) -0.097(10)
    F2 0.054(5) 0.124(6) 0.179(12) 0.000(4) 0.034(7) -0.030(9)
    F3 0.084(5) 0.082(3) 0.155(12) -0.026(3) 0.021(5) 0.038(5)
    C11W 0.0475(18) 0.089(3) 0.120(4) -0.0082(17) 0.0047(19) -0.010(3)
    F1W 0.056(4) 0.077(4) 0.181(9) -0.031(3) 0.001(4) -0.023(5)
    F2W 0.045(3) 0.128(5) 0.143(8) -0.010(3) 0.007(5) -0.041(7)
    F3W 0.142(11) 0.194(13) 0.093(7) -0.070(9) -0.007(6) 0.002(7)
_geom_special_details
;
All e.s.d.'s (except the e.s.d. in the dihedral angle between two l.s. planes)
are estimated using the full covariance matrix. The cell e.s.d.'s are taken
into account individually in the estimation of e.s.d.'s in distances, angles
and torsion angles; correlations between e.s.d.'s in cell parameters are only
used when they are defined by crystal symmetry. An approximate (isotropic)
treatment of cell e.s.d.'s is used for estimating e.s.d.'s involving l.s.
planes.
;
loop_
    _geom_bond_atom_site_label_1
    _geom_bond_atom_site_label_2
    _geom_bond_site_symmetry_2
    _geom_bond_distance
    _geom_bond_publ_flag
    C1 N1 . 1.312(3) ?
    C1 C2 . 1.383(4) ?
    C1 H1 . 0.9300 ?
    C2 C3 . 1.352(4) ?
    C2 H2 . 0.9300 ?
    C3 C4 . 1.408(4) ?
    C3 H3 . 0.9300 ?
    C4 C5 . 1.406(3) ?
    C4 C6 . 1.408(4) ?
    C5 N1 . 1.357(3) ?
    C5 C9 . 1.418(3) ?
    C6 C7 . 1.346(4) ?
    C6 H6 . 0.9300 ?
    C7 C8 . 1.401(4) ?
    C7 H7 . 0.9300 ?
    C8 C9 . 1.354(3) ?
    C8 H8 . 0.9300 ?
    C9 O1 . 1.357(3) ?
    C10 O1 . 1.416(3) ?
    C10 C11 . 1.474(5) ?
    C10 H10A . 0.9700 ?
    C10 H10B . 0.9700 ?
    C12 N2 . 1.316(3) ?
    C12 C13 . 1.402(4) ?
    C12 H12 . 0.9300 ?
    C13 C14 . 1.341(4) ?
    C13 H13 . 0.9300 ?
    C14 C15 . 1.403(4) ?
    C14 H14 . 0.9300 ?
    C15 C16 . 1.413(3) ?
    C15 C17 . 1.414(4) ?
    C16 N2 . 1.364(3) ?
    C16 C20 . 1.421(3) ?
    C17 C18 . 1.346(4) ?
    C17 H17 . 0.9300 ?
    C18 C19 . 1.404(4) ?
    C18 H18 . 0.9300 ?
    C19 C20 . 1.361(3) ?
    C19 H19 . 0.9300 ?
    C20 O2 . 1.365(3) ?
    C21 O2 . 1.422(3) ?
    C21 C22 . 1.480(4) ?
    C21 H21A . 0.9700 ?
    C21 H21B . 0.9700 ?
    C22 F4 . 1.319(3) ?
    C22 F6 . 1.326(3) ?
    C22 F5 . 1.334(3) ?
    Cl1 O6 . 1.415(2) ?
    Cl1 O5 . 1.418(2) ?
    Cl1 O3 . 1.423(2) ?
    Cl1 O4 . 1.427(2) ?
    N1 H1A . 0.8600 ?
    C11 F3 . 1.317(15) ?
    C11 F1 . 1.338(17) ?
    C11 F2 . 1.359(15) ?
loop_
    _geom_angle_atom_site_label_1
    _geom_angle_atom_site_label_2
    _geom_angle_atom_site_label_3
    _geom_angle_site_symmetry_1
    _geom_angle_site_symmetry_3
    _geom_angle
    _geom_angle_publ_flag
    N1 C1 C2 . . 121.7(3) ?
    N1 C1 H1 . . 119.1 ?
    C2 C1 H1 . . 119.1 ?
    C3 C2 C1 . . 118.9(3) ?
    C3 C2 H2 . . 120.6 ?
    C1 C2 H2 . . 120.6 ?
    C2 C3 C4 . . 121.0(3) ?
    C2 C3 H3 . . 119.5 ?
    C4 C3 H3 . . 119.5 ?
    C5 C4 C6 . . 119.0(3) ?
    C5 C4 C3 . . 116.9(2) ?
    C6 C4 C3 . . 124.1(3) ?
    N1 C5 C4 . . 120.2(2) ?
    N1 C5 C9 . . 120.1(2) ?
    C4 C5 C9 . . 119.8(2) ?
    C7 C6 C4 . . 119.7(3) ?
    C7 C6 H6 . . 120.2 ?
    C4 C6 H6 . . 120.2 ?
    C6 C7 C8 . . 121.9(3) ?
    C6 C7 H7 . . 119.0 ?
    C8 C7 H7 . . 119.0 ?
    C9 C8 C7 . . 120.1(3) ?
    C9 C8 H8 . . 119.9 ?
    C7 C8 H8 . . 119.9 ?
    C8 C9 O1 . . 126.7(2) ?
    C8 C9 C5 . . 119.5(2) ?
    O1 C9 C5 . . 113.7(2) ?
    O1 C10 C11 . . 107.3(2) ?
    O1 C10 H10A . . 110.3 ?
    C11 C10 H10A . . 110.3 ?
    O1 C10 H10B . . 110.3 ?
    C11 C10 H10B . . 110.3 ?
    H10A C10 H10B . . 108.5 ?
    N2 C12 C13 . . 122.8(3) ?
    N2 C12 H12 . . 118.6 ?
    C13 C12 H12 . . 118.6 ?
    C14 C13 C12 . . 118.9(3) ?
    C14 C13 H13 . . 120.5 ?
    C12 C13 H13 . . 120.5 ?
    C13 C14 C15 . . 120.8(3) ?
    C13 C14 H14 . . 119.6 ?
    C15 C14 H14 . . 119.6 ?
    C14 C15 C16 . . 117.0(2) ?
    C14 C15 C17 . . 123.7(2) ?
    C16 C15 C17 . . 119.3(2) ?
    N2 C16 C15 . . 121.5(2) ?
    N2 C16 C20 . . 119.7(2) ?
    C15 C16 C20 . . 118.8(2) ?
    C18 C17 C15 . . 120.2(2) ?
    C18 C17 H17 . . 119.9 ?
    C15 C17 H17 . . 119.9 ?
    C17 C18 C19 . . 121.3(3) ?
    C17 C18 H18 . . 119.4 ?
    C19 C18 H18 . . 119.4 ?
    C20 C19 C18 . . 120.3(3) ?
    C20 C19 H19 . . 119.8 ?
    C18 C19 H19 . . 119.8 ?
    C19 C20 O2 . . 125.5(2) ?
    C19 C20 C16 . . 120.1(2) ?
    O2 C20 C16 . . 114.40(19) ?
    O2 C21 C22 . . 107.24(19) ?
    O2 C21 H21A . . 110.3 ?
    C22 C21 H21A . . 110.3 ?
    O2 C21 H21B . . 110.3 ?
    C22 C21 H21B . . 110.3 ?
    H21A C21 H21B . . 108.5 ?
    F4 C22 F6 . . 107.2(2) ?
    F4 C22 F5 . . 108.3(2) ?
    F6 C22 F5 . . 105.6(2) ?
    F4 C22 C21 . . 109.5(2) ?
    F6 C22 C21 . . 112.6(2) ?
    F5 C22 C21 . . 113.3(2) ?
    O6 Cl1 O5 . . 109.93(14) ?
    O6 Cl1 O3 . . 109.00(14) ?
    O5 Cl1 O3 . . 109.86(15) ?
    O6 Cl1 O4 . . 109.81(14) ?
    O5 Cl1 O4 . . 110.33(15) ?
    O3 Cl1 O4 . . 107.87(14) ?
    C1 N1 C5 . . 121.2(2) ?
    C1 N1 H1A . . 119.4 ?
    C5 N1 H1A . . 119.4 ?
    C12 N2 C16 . . 118.9(2) ?
    C9 O1 C10 . . 117.2(2) ?
    C20 O2 C21 . . 116.17(18) ?
    F3 C11 F1 . . 107.5(10) ?
    F3 C11 F2 . . 100.6(10) ?
    F1 C11 F2 . . 116.5(9) ?
    F3 C11 C10 . . 113.4(7) ?
    F1 C11 C10 . . 108.9(8) ?
    F2 C11 C10 . . 109.9(9) ?
loop_
    _geom_torsion_atom_site_label_1
    _geom_torsion_atom_site_label_2
    _geom_torsion_atom_site_label_3
    _geom_torsion_atom_site_label_4
    _geom_torsion_site_symmetry_1
    _geom_torsion_site_symmetry_2
    _geom_torsion_site_symmetry_3
    _geom_torsion_site_symmetry_4
    _geom_torsion
    _geom_torsion_publ_flag
    N1 C1 C2 C3 . . . . 0.6(4) ?
    C1 C2 C3 C4 . . . . 0.0(4) ?
    C2 C3 C4 C5 . . . . -1.3(4) ?
    C2 C3 C4 C6 . . . . 179.0(3) ?
    C6 C4 C5 N1 . . . . -178.2(2) ?
    C3 C4 C5 N1 . . . . 2.1(3) ?
    C6 C4 C5 C9 . . . . 1.1(3) ?
    C3 C4 C5 C9 . . . . -178.7(2) ?
    C5 C4 C6 C7 . . . . -0.7(4) ?
    C3 C4 C6 C7 . . . . 179.0(3) ?
    C4 C6 C7 C8 . . . . -0.6(4) ?
    C6 C7 C8 C9 . . . . 1.4(4) ?
    C7 C8 C9 O1 . . . . 179.3(2) ?
    C7 C8 C9 C5 . . . . -0.9(4) ?
    N1 C5 C9 C8 . . . . 179.0(2) ?
    C4 C5 C9 C8 . . . . -0.3(3) ?
    N1 C5 C9 O1 . . . . -1.2(3) ?
    C4 C5 C9 O1 . . . . 179.6(2) ?
    N2 C12 C13 C14 . . . . -2.4(4) ?
    C12 C13 C14 C15 . . . . 1.1(4) ?
    C13 C14 C15 C16 . . . . 1.6(4) ?
    C13 C14 C15 C17 . . . . 179.3(3) ?
    C14 C15 C16 N2 . . . . -3.5(3) ?
    C17 C15 C16 N2 . . . . 178.8(2) ?
    C14 C15 C16 C20 . . . . 175.6(2) ?
    C17 C15 C16 C20 . . . . -2.2(3) ?
    C14 C15 C17 C18 . . . . -176.4(3) ?
    C16 C15 C17 C18 . . . . 1.2(4) ?
    C15 C17 C18 C19 . . . . 0.3(4) ?
    C17 C18 C19 C20 . . . . -0.8(4) ?
    C18 C19 C20 O2 . . . . 179.2(2) ?
    C18 C19 C20 C16 . . . . -0.2(4) ?
    N2 C16 C20 C19 . . . . -179.2(2) ?
    C15 C16 C20 C19 . . . . 1.7(3) ?
    N2 C16 C20 O2 . . . . 1.3(3) ?
    C15 C16 C20 O2 . . . . -177.81(19) ?
    O2 C21 C22 F4 . . . . -176.1(2) ?
    O2 C21 C22 F6 . . . . 64.7(3) ?
    O2 C21 C22 F5 . . . . -55.0(3) ?
    C2 C1 N1 C5 . . . . 0.2(4) ?
    C4 C5 N1 C1 . . . . -1.6(3) ?
    C9 C5 N1 C1 . . . . 179.1(2) ?
    C13 C12 N2 C16 . . . . 0.6(4) ?
    C15 C16 N2 C12 . . . . 2.4(3) ?
    C20 C16 N2 C12 . . . . -176.7(2) ?
    C8 C9 O1 C10 . . . . -3.9(4) ?
    C5 C9 O1 C10 . . . . 176.3(2) ?
    C11 C10 O1 C9 . . . . -169.7(3) ?
    C19 C20 O2 C21 . . . . -7.9(3) ?
    C16 C20 O2 C21 . . . . 171.53(19) ?
    C22 C21 O2 C20 . . . . -167.1(2) ?
    O1 C10 C11 F3 . . . . 59.6(8) ?
    O1 C10 C11 F1 . . . . -60.0(9) ?
    O1 C10 C11 F2 . . . . 171.3(6) ?
loop_
    _geom_hbond_atom_site_label_D
    _geom_hbond_atom_site_label_H
    _geom_hbond_atom_site_label_A
    _geom_hbond_site_symmetry_A
    _geom_hbond_distance_DH
    _geom_hbond_distance_HA
    _geom_hbond_distance_DA
    _geom_hbond_angle_DHA
    N1 H1A N2 . 0.86 1.87 2.684(3) 158
    C22 F5 <i>Cg</i>1 . 1.33 3.10 3.796(3) 111
    C22 F6 <i>Cg</i>2 . 1.33 3.17 3.804(4) 109
    C13 H13 O3 2_666 0.93 2.60 3.393(6) 143.94
    C21 H21B O4 2_667 0.97 2.48 3.437(7) 169
    C22 F5 <i>Cg</i>3 2_767 1.33 3.24 3.860(8) 108
data_global
_journal_date_recd_electronic     2011-03-31
_journal_date_accepted     2011-04-08
_journal_name_full     'Acta Crystallographica, Section E'
_journal_year     2011
_journal_volume     67
_journal_issue      5
_journal_page_first     o1131
_journal_page_last     o1132
_journal_paper_category     QO
_journal_coeditor_code     IM2278
_publ_contact_author_name     'Dian-Shun Guo*'
_publ_contact_author_address
;
Department of Chemistry
Shandong Normal University
Jinan 250014
People's Republic of China
;
_publ_contact_author_email     'chdsguo@sdnu.edu.cn'
_publ_contact_author_fax     ?
_publ_contact_author_phone     ?
_publ_section_title
;\
8-(2,2,2-Trifluoroethoxy)quinolinium perchlorate--\
8-(2,2,2-trifluoroethoxy)quinoline (1/1)
;
loop_
    _publ_author_name
    _publ_author_footnote
    _publ_author_address
    'Wu, Jun' .
;
Department of Chemistry
Shandong Normal University
Jinan 250014
People's Republic of China
;
    'Chen, Lu-Sheng' .
;
Department of Chemistry
Shandong Normal University
Jinan 250014
People's Republic of China
;
    'Liu, Qi-Kui' .
;
Department of Chemistry
Shandong Normal University
Jinan 250014
People's Republic of China
;
    'Guo, Dian-Shun' .
;
Department of Chemistry
Shandong Normal University
Jinan 250014
People's Republic of China
;
