# Supplementary material for: 8-(2,2,2-Trifluoro­ethoxy)quinolinium perchlorate–8-(2,2,2-trifluoro­ethoxy)quinoline (1/1)
Source: Acta Crystallogr Sect E Struct Rep Online. 2011 Apr 13;67(Pt 5):o1131–2. doi: 10.1107/S1600536811013250 (PMC3089229; doi:10.1107/S1600536811013250)
Supplement: Supplementary file 2 [file e-67-o1131-Isup2.hkl]

# 
# h,k,l, Fc-squared, Fo-squared, sigma(Fo-squared) and status flag 
# 
data_I
_shelx_title ' 110317am in P-1' 
_shelx_refln_list_code          4 
_shelx_F_calc_maximum      145.18 
_exptl_crystal_F_000       564.00 
_reflns_d_resolution_high  0.8225 
 
loop_ 
 _symmetry_equiv_pos_as_xyz 
 'x, y, z' 
 '-x, -y, -z' 
 
_cell_length_a     9.4618 
_cell_length_b    11.2285 
_cell_length_c    11.8322 
_cell_angle_alpha  82.910 
_cell_angle_beta   77.048 
_cell_angle_gamma  74.536 
 
_shelx_F_squared_multiplier     1.000 
 
loop_ 
 _refln_index_h 
 _refln_index_k 
 _refln_index_l 
 _refln_F_squared_calc 
 _refln_F_squared_meas 
 _refln_F_squared_sigma 
 _refln_observed_status 
   1   0   0      436.73      420.13     11.29 o 
   2   0   0      453.74      513.02      9.72 o 
   3   0   0       31.84       23.33      1.15 o 
   4   0   0      339.40      329.82      7.16 o 
   5   0   0       49.01       44.37      2.02 o 
   6   0   0      335.28      309.90      6.17 o 
   7   0   0       46.86       51.93      2.19 o 
   8   0   0       30.07       36.38      4.31 o 
   9   0   0        0.91        2.58      1.91 o 
  10   0   0        0.22        3.56      2.21 o 
 -10   1   0       14.76       15.14      3.51 o 
  -9   1   0       34.97       35.37      4.54 o 
  -8   1   0       19.60       15.55      3.28 o 
  -7   1   0       23.13       25.50      2.28 o 
  -6   1   0       18.27       18.94      1.38 o 
  -5   1   0      185.45      177.32      3.96 o 
  -4   1   0     1105.30     1195.17     18.29 o 
  -3   1   0      865.28      838.66     18.67 o 
  -2   1   0     6444.96     6536.89    115.95 o 
  -1   1   0     7900.99     7171.05    229.38 o 
   0   1   0      314.33      331.32     12.37 o 
   1   1   0      235.40      331.03      6.40 o 
   2   1   0    11619.48    10268.62    185.24 o 
   3   1   0     2635.90     2503.08     44.90 o 
   4   1   0     1714.92     1855.57     33.86 o 
   5   1   0        0.74        0.14      0.82 o 
   6   1   0      328.79      358.66      8.24 o 
   7   1   0       19.21       14.46      2.39 o 
   8   1   0      506.54      424.63     10.59 o 
   9   1   0       31.96       33.02      4.35 o 
  10   1   0        7.69        7.28      2.67 o 
  11   1   0        0.30        0.87      1.71 o 
 -10   2   0       10.47       20.57      4.13 o 
  -9   2   0        1.32        2.24      2.01 o 
  -8   2   0       15.85       16.90      2.21 o 
  -7   2   0       12.75       16.17      2.03 o 
  -6   2   0      306.12      296.08      9.43 o 
  -5   2   0      220.29      213.06      4.54 o 
  -4   2   0      354.74      356.84      6.38 o 
  -3   2   0      302.78      316.07      7.17 o 
  -2   2   0     8366.13     8530.88    185.23 o 
  -1   2   0      956.65     1050.78     15.57 o 
   0   2   0        6.51       10.59      0.68 o 
   1   2   0     1754.21     1777.86     31.94 o 
   2   2   0     1746.09     1568.40     28.57 o 
   3   2   0      142.95      148.74      8.39 o 
   4   2   0      360.47      431.92      8.88 o 
   5   2   0       99.25       92.86      4.72 o 
   6   2   0      693.97      698.29     14.23 o 
   7   2   0       22.46       21.50      2.90 o 
   8   2   0      331.96      340.20     12.73 o 
   9   2   0        6.47        6.95      2.32 o 
  10   2   0        0.67        1.42      1.85 o 
  11   2   0       11.83       15.30      3.54 o 
  -9   3   0        2.06        4.47      2.37 o 
  -8   3   0       91.30       90.80      4.36 o 
  -7   3   0        0.06       -0.62      1.01 o 
  -6   3   0      184.89      178.75      5.79 o 
  -5   3   0      657.73      687.12     14.77 o 
  -4   3   0     6480.94     6712.97    119.31 o 
  -3   3   0     1131.53     1344.93     25.46 o 
  -2   3   0     1255.93     1376.42     20.52 o 
  -1   3   0       10.78       13.46      1.29 o 
   0   3   0      165.32      167.31      3.88 o 
   1   3   0      137.02      151.95      6.22 o 
   2   3   0    13759.38    13165.35    235.74 o 
   3   3   0      166.38      117.01      4.34 o 
   4   3   0     1330.98     1460.29     27.05 o 
   5   3   0      195.75      225.31      5.39 o 
   6   3   0       57.54       48.26      3.70 o 
   7   3   0       11.96        8.51      2.33 o 
   8   3   0       75.00       73.89      5.54 o 
   9   3   0       54.41       61.44      5.11 o 
  11   3   0        5.37       10.26      2.78 o 
  -9   4   0        4.90        6.29      2.71 o 
  -8   4   0        3.78        4.63      1.52 o 
  -7   4   0        9.52       10.28      1.94 o 
  -6   4   0      181.24      157.62      5.62 o 
  -5   4   0       59.68       52.58      2.89 o 
  -4   4   0      464.45      503.22     11.39 o 
  -3   4   0      402.69      394.49      9.07 o 
  -2   4   0        0.55        0.66      0.68 o 
  -1   4   0       41.20       58.96      1.75 o 
   0   4   0     1124.29     1226.74     22.84 o 
   1   4   0     4340.81     4587.06     83.03 o 
   2   4   0      182.11      213.34      6.75 o 
   3   4   0       58.93       47.59      2.63 o 
   4   4   0     5413.30     5987.76    106.47 o 
   5   4   0       67.58       48.45      1.94 o 
   6   4   0        4.35        1.09      1.30 o 
   7   4   0       18.94       23.17      3.40 o 
   8   4   0       73.95       64.74      5.16 o 
   9   4   0        2.12        1.71      2.05 o 
  10   4   0        5.94       10.24      2.97 o 
  -8   5   0       43.97       33.81      3.21 o 
  -7   5   0       26.76       21.38      2.59 o 
  -6   5   0        3.51        2.19      1.33 o 
  -5   5   0      213.29      197.18     12.31 o 
  -4   5   0      200.55      210.45      6.21 o 
  -3   5   0       34.56       35.62      2.25 o 
  -2   5   0      723.71      702.17     11.39 o 
  -1   5   0      378.21      426.93     13.53 o 
   0   5   0      536.56      537.04     11.03 o 
   1   5   0     1142.25     1331.93     25.05 o 
   2   5   0       10.60        8.51      1.27 o 
   3   5   0      842.37      789.39     21.39 o 
   4   5   0      431.32      464.26     26.65 o 
   5   5   0       20.06       19.08      1.36 o 
   6   5   0      117.79      125.71      6.77 o 
   7   5   0      164.20      142.52      7.66 o 
   8   5   0      223.19      244.76     11.17 o 
   9   5   0        1.31        0.25      1.94 o 
  10   5   0       26.68       30.49      4.68 o 
  11   5   0        0.15        2.21      2.08 o 
  -8   6   0       65.27       68.81      6.32 o 
  -7   6   0        1.01        3.59      1.44 o 
  -6   6   0      116.71      103.81      4.73 o 
  -5   6   0       20.53       17.79      2.21 o 
  -4   6   0      218.43      218.41      6.99 o 
  -3   6   0        0.32        0.89      0.96 o 
  -2   6   0      322.77      306.42      7.80 o 
  -1   6   0        0.06       -0.80      0.53 o 
   0   6   0      499.40      542.01     11.48 o 
   1   6   0       18.32       26.24      1.78 o 
   2   6   0       31.37       49.14      2.36 o 
   3   6   0      101.07       94.04      3.35 o 
   4   6   0      321.10      325.02      7.69 o 
   5   6   0      280.58      289.84     11.15 o 
   6   6   0       67.49       55.71      4.54 o 
   7   6   0      202.69      202.75      9.67 o 
   8   6   0      245.48      226.67     10.88 o 
   9   6   0       39.89       45.55      5.45 o 
  10   6   0        0.08        0.85      2.05 o 
  -7   7   0        1.46        0.55      1.75 o 
  -6   7   0        6.48        6.05      1.80 o 
  -5   7   0       15.99       24.17      2.66 o 
  -4   7   0        0.39       -0.57      1.15 o 
  -3   7   0      144.86      145.22      6.21 o 
  -2   7   0       22.72       24.65      3.53 o 
  -1   7   0        5.05        5.21      1.09 o 
   0   7   0       94.94       89.21      3.40 o 
   1   7   0       16.19       17.47      1.86 o 
   2   7   0       40.31       26.46      1.99 o 
   3   7   0      446.51      445.67     10.18 o 
   4   7   0        6.33        7.85      1.56 o 
   5   7   0      136.96      150.20      7.55 o 
   6   7   0        9.88        8.69      2.58 o 
   7   7   0       53.03       49.17      4.70 o 
   8   7   0       26.37       38.84      5.04 o 
   9   7   0       24.70       28.28      4.61 o 
  10   7   0       57.64       49.12      6.05 o 
  -7   8   0       44.30       50.58      6.29 o 
  -6   8   0       10.30        5.98      2.92 o 
  -5   8   0        0.07        1.58      2.32 o 
  -4   8   0       52.93       52.72      3.33 o 
  -3   8   0       63.76       53.60      5.18 o 
  -2   8   0       85.27       80.30      5.88 o 
  -1   8   0        2.18        4.22      1.98 o 
   0   8   0      251.94      269.52      7.20 o 
   1   8   0       76.72       74.10      3.27 o 
   2   8   0      142.16      148.03      4.87 o 
   3   8   0        1.88        1.59      1.02 o 
   4   8   0     1401.81     1548.81     42.13 o 
   5   8   0      480.27      486.57     16.99 o 
   6   8   0        5.60        7.73      2.33 o 
   7   8   0       23.96       34.26      4.54 o 
   8   8   0       20.56       24.95      4.24 o 
   9   8   0        3.39        5.79      2.85 o 
  10   8   0       10.03       16.76      4.13 o 
  -6   9   0        0.64        1.92      2.48 o 
  -5   9   0        3.28        4.59      2.71 o 
  -4   9   0        0.50        2.80      2.37 o 
  -3   9   0       22.79       21.41      4.13 o 
  -2   9   0       24.16       22.94      4.08 o 
  -1   9   0       74.54       76.79      5.93 o 
   0   9   0        1.15        0.18      1.55 o 
   1   9   0       34.16       35.34      2.67 o 
   2   9   0       29.46       25.79      2.35 o 
   3   9   0       96.84       89.57      3.93 o 
   4   9   0      342.90      332.01     12.95 o 
   5   9   0       53.29       43.67      4.27 o 
   6   9   0       78.27       73.05      5.65 o 
   7   9   0        0.73        1.55      1.71 o 
   8   9   0        9.98       11.33      3.19 o 
   9   9   0       36.70       32.95      5.18 o 
  -5  10   0        4.08        4.58      2.71 o 
  -4  10   0        6.31        4.58      2.64 o 
  -3  10   0        1.58        3.79      2.46 o 
  -2  10   0       26.11       38.15      5.16 o 
  -1  10   0        9.67        6.29      2.65 o 
   0  10   0       24.69       33.78      4.47 o 
   1  10   0       87.69       77.47      5.79 o 
   2  10   0        1.10        1.50      1.29 o 
   3  10   0        7.85       10.95      1.95 o 
   4  10   0       14.23       23.51      3.69 o 
   5  10   0       29.57       30.29      4.20 o 
   6  10   0       32.98       33.62      4.61 o 
   7  10   0        0.61        1.48      1.94 o 
   8  10   0        4.48        5.11      2.37 o 
   9  10   0        0.09        0.96      2.19 o 
  -4  11   0       34.16       42.83      6.25 o 
  -3  11   0        4.20        6.84      3.06 o 
  -2  11   0       27.58       23.76      4.65 o 
  -1  11   0       11.73       14.35      3.74 o 
   0  11   0       33.87       28.99      4.51 o 
   1  11   0       16.05       14.69      3.35 o 
   2  11   0        3.74        4.23      1.70 o 
   3  11   0       30.55       33.64      3.03 o 
   4  11   0       11.09       13.61      3.37 o 
   5  11   0        4.36        5.36      2.26 o 
   6  11   0       66.72       63.31      5.59 o 
   7  11   0        1.69        0.77      2.01 o 
   8  11   0        8.52       10.85      3.28 o 
  -2  12   0        3.57        5.72      2.99 o 
  -1  12   0        0.03        1.30      2.32 o 
   0  12   0        3.44        9.03      3.28 o 
   1  12   0       21.92       29.40      4.72 o 
   2  12   0       14.01       11.91      3.21 o 
   3  12   0        1.55       -0.39      1.91 o 
   4  12   0        0.16       -0.89      1.80 o 
   5  12   0       45.57       41.76      5.29 o 
   6  12   0        9.22        4.81      2.28 o 
   7  12   0        1.58        5.79      2.42 o 
   0  13   0       14.24       19.50      4.24 o 
   1  13   0        4.11        8.35      2.92 o 
   2  13   0        0.39       -0.59      1.94 o 
   4  13   0       15.73       22.31      4.35 o 
   5  13   0        5.05        3.24      2.40 o 
  -5 -13   1        4.15        9.71      3.37 o 
  -2 -13   1        2.17        2.71      2.49 o 
  -1 -13   1        1.75        2.39      2.17 o 
   0 -13   1        0.81        4.22      2.53 o 
  -7 -12   1       32.13       31.17      5.18 o 
  -6 -12   1        2.21        5.56      2.51 o 
  -5 -12   1        0.12        1.78      2.10 o 
  -4 -12   1        8.86        5.45      2.37 o 
  -2 -12   1       39.72       32.20      4.59 o 
  -1 -12   1        2.66        3.83      2.40 o 
   0 -12   1       23.32       17.93      4.04 o 
   1 -12   1        1.71        3.31      2.55 o 
   2 -12   1       11.80       15.30      4.01 o 
  -8 -11   1        0.21        1.12      2.07 o 
  -7 -11   1        7.77       16.72      3.76 o 
  -6 -11   1        0.01        2.14      2.01 o 
  -5 -11   1       28.42       30.31      4.45 o 
  -4 -11   1        0.05        0.82      1.78 o 
  -3 -11   1        2.75        3.51      1.55 o 
  -2 -11   1        8.67       12.56      3.22 o 
  -1 -11   1       46.39       40.82      5.04 o 
   0 -11   1       50.75       52.34      5.79 o 
   1 -11   1       60.14       53.53      5.47 o 
   2 -11   1       27.24       31.58      5.22 o 
   3 -11   1        1.02       -1.73      2.01 o 
   4 -11   1        3.12        3.37      2.48 o 
  -9 -10   1        1.80        3.17      2.30 o 
  -8 -10   1       29.56       34.41      5.18 o 
  -7 -10   1        9.30       16.06      3.70 o 
  -6 -10   1       10.50       18.34      3.51 o 
  -5 -10   1        1.52        1.42      1.57 o 
  -4 -10   1        5.23        8.35      2.42 o 
  -3 -10   1      172.72      177.85      6.09 o 
  -2 -10   1       10.26       12.01      1.96 o 
  -1 -10   1      124.43      110.33      6.95 o 
   0 -10   1        4.45        2.37      2.03 o 
   1 -10   1        0.06        2.30      2.08 o 
   2 -10   1        4.90        9.92      3.01 o 
   3 -10   1        7.35       14.07      3.78 o 
   4 -10   1       27.22       29.28      5.25 o 
   5 -10   1        0.60       -2.43      1.62 o 
  -9  -9   1        0.03        1.25      1.99 o 
  -8  -9   1       12.74       17.22      3.95 o 
  -7  -9   1        3.73        4.63      2.12 o 
  -6  -9   1       34.11       32.36      4.42 o 
  -5  -9   1        2.88       -1.51      1.37 o 
  -4  -9   1      108.93      108.28      4.48 o 
  -3  -9   1       38.31       39.09      2.79 o 
  -2  -9   1       62.12       69.59      3.44 o 
  -1  -9   1       25.90       30.74      2.51 o 
   0  -9   1        4.87        4.59      2.30 o 
   1  -9   1       17.56       18.04      3.60 o 
   2  -9   1       78.74       89.22      6.52 o 
   3  -9   1       18.09       23.22      4.26 o 
   4  -9   1        0.53        2.83      2.40 o 
   5  -9   1        0.20        2.92      2.37 o 
   6  -9   1       16.62       26.11      4.81 o 
 -10  -8   1        0.97        4.33      2.69 o 
  -9  -8   1        3.73        3.53      2.48 o 
  -8  -8   1       77.29       72.37      6.22 o 
  -7  -8   1       17.91       15.30      3.44 o 
  -6  -8   1       59.50       57.01      5.02 o 
  -5  -8   1       86.85       90.91      6.11 o 
  -4  -8   1       22.99       17.46      2.56 o 
  -3  -8   1       19.08       17.36      2.13 o 
  -2  -8   1      111.39      104.51      4.04 o 
  -1  -8   1       44.27       37.19      3.01 o 
   0  -8   1        9.16       10.75      2.87 o 
   1  -8   1       76.66       89.81      5.95 o 
   2  -8   1        4.33        2.78      2.05 o 
   3  -8   1       55.47       52.87      5.11 o 
   4  -8   1      157.44      151.30      5.78 o 
   5  -8   1       98.85      100.22      7.95 o 
   6  -8   1        0.31        1.53      1.38 o 
   7  -8   1        3.29        1.39      2.01 o 
 -10  -7   1       18.69       22.24      4.63 o 
  -9  -7   1       16.80       16.94      3.94 o 
  -8  -7   1       78.04       83.24      6.70 o 
  -7  -7   1       43.50       48.17      5.31 o 
  -6  -7   1        0.45       -1.53      1.28 o 
  -5  -7   1       51.21       47.67      4.22 o 
  -4  -7   1        6.49        6.85      1.24 o 
  -3  -7   1      126.59      144.45      4.67 o 
  -2  -7   1      546.82      574.48     12.57 o 
  -1  -7   1       25.91       27.84      1.91 o 
   0  -7   1       10.23       14.80      1.57 o 
   1  -7   1       50.79       46.50      3.82 o 
   2  -7   1       96.52       84.36      5.66 o 
   3  -7   1      144.52      141.84      5.17 o 
   4  -7   1      131.37      120.11      4.93 o 
   5  -7   1        3.77        2.89      1.51 o 
   6  -7   1      112.68      112.66      5.17 o 
   7  -7   1        0.83        0.66      1.27 o 
 -10  -6   1        2.05        1.75      2.26 o 
  -9  -6   1        4.80        5.93      2.69 o 
  -8  -6   1       30.04       32.89      4.81 o 
  -7  -6   1      165.87      173.83      9.26 o 
  -6  -6   1       54.98       56.10      4.81 o 
  -5  -6   1      252.39      235.25      9.94 o 
  -4  -6   1      114.36      117.92      6.72 o 
  -3  -6   1     1036.56     1107.17     21.74 o 
  -2  -6   1      651.40      771.16     15.73 o 
  -1  -6   1        5.93       16.81      1.54 o 
   0  -6   1      758.39      853.56     17.03 o 
   1  -6   1       18.32       16.64      1.39 o 
   2  -6   1      370.94      353.04      8.76 o 
   3  -6   1       87.31       77.62      3.55 o 
   4  -6   1       47.75       48.80      3.08 o 
   5  -6   1       75.84       74.83      3.82 o 
   6  -6   1        0.02       -0.26      1.22 o 
   7  -6   1       35.63       32.14      4.60 o 
   8  -6   1        2.79        5.75      2.53 o 
 -10  -5   1       34.81       47.28      5.86 o 
  -9  -5   1       52.73       63.06      5.66 o 
  -8  -5   1       40.48       40.09      4.97 o 
  -7  -5   1        1.08       -1.55      1.51 o 
  -6  -5   1      417.52      416.80     14.92 o 
  -5  -5   1       84.91       83.97      3.29 o 
  -4  -5   1       32.14       36.74      1.96 o 
  -3  -5   1     1547.01     1571.22     29.55 o 
  -2  -5   1     2191.55     2180.42     40.10 o 
  -1  -5   1      226.08      220.18      5.55 o 
   0  -5   1      266.31      308.12      7.05 o 
   1  -5   1        6.49        6.03      1.00 o 
   2  -5   1       30.82       35.76      1.31 o 
   3  -5   1        0.56        0.59      0.87 o 
   4  -5   1        3.72        3.81      1.21 o 
   5  -5   1      183.21      170.43      5.79 o 
   6  -5   1       61.13       51.80      4.14 o 
   7  -5   1       40.24       42.38      3.34 o 
   8  -5   1        1.64        2.54      1.36 o 
   9  -5   1        0.16        0.93      1.99 o 
 -10  -4   1        0.03        0.73      1.98 o 
  -9  -4   1        3.36        8.49      3.01 o 
  -8  -4   1       13.32       12.06      3.05 o 
  -7  -4   1      539.89      556.92     18.82 o 
  -6  -4   1       29.71       29.81      3.62 o 
  -5  -4   1       35.10       29.08      1.72 o 
  -4  -4   1      195.37      264.93      6.41 o 
  -3  -4   1      556.89      563.10     11.59 o 
  -2  -4   1     2660.45     2667.75     48.29 o 
  -1  -4   1      533.63      597.42     11.95 o 
   0  -4   1      419.30      327.36      7.08 o 
   1  -4   1      544.70      605.52      9.75 o 
   2  -4   1        0.13        0.52      0.30 o 
   3  -4   1       45.36       62.27      3.16 o 
   4  -4   1       13.03        6.91      2.88 o 
   5  -4   1        8.01        7.85      1.53 o 
   6  -4   1      355.50      337.22      9.16 o 
   7  -4   1       27.73       30.35      3.87 o 
   8  -4   1       93.96       80.50      4.30 o 
   9  -4   1        0.20        0.55      1.83 o 
 -10  -3   1        2.45        6.71      2.49 o 
  -9  -3   1       44.32       51.34      4.97 o 
  -8  -3   1      348.04      344.30     13.52 o 
  -7  -3   1       22.04       23.06      3.47 o 
  -6  -3   1      326.85      348.50      8.30 o 
  -5  -3   1      558.01      560.38     11.82 o 
  -4  -3   1      243.76      223.43      7.27 o 
  -3  -3   1       32.84       47.76      1.93 o 
  -2  -3   1      908.57      911.79     17.35 o 
  -1  -3   1     1935.22     1946.58     58.02 o 
   0  -3   1       12.83        7.71      2.01 o 
   1  -3   1       52.07       38.23      1.17 o 
   2  -3   1      943.80      860.46     19.17 o 
   3  -3   1       84.36       80.02      3.01 o 
   4  -3   1      437.40      417.20     10.97 o 
   5  -3   1       26.41       24.76      2.15 o 
   6  -3   1       16.16       18.32      3.48 o 
   7  -3   1       68.76       75.43      3.86 o 
   8  -3   1        0.17       -0.40      1.67 o 
   9  -3   1        7.19       12.07      3.08 o 
  10  -3   1        0.01        0.91      2.23 o 
  -9  -2   1        4.45        4.35      2.23 o 
  -8  -2   1      257.57      258.98     10.93 o 
  -7  -2   1      274.14      263.09     10.63 o 
  -6  -2   1      545.10      588.32     12.59 o 
  -5  -2   1        0.28        1.55      0.61 o 
  -4  -2   1       51.08       76.63      2.64 o 
  -3  -2   1     2026.30     2069.95     37.68 o 
  -2  -2   1      421.97      393.93      8.00 o 
  -1  -2   1     2474.54     2645.99     47.45 o 
   0  -2   1     7458.89     7228.78    128.70 o 
   1  -2   1    14557.70    13273.43    435.26 o 
   2  -2   1     1238.06     1266.51     23.51 o 
   3  -2   1     1818.76     1862.15     27.58 o 
   4  -2   1      188.26      260.30      5.66 o 
   5  -2   1      136.65      150.29      4.66 o 
   6  -2   1      107.14      119.25      4.41 o 
   7  -2   1        4.14        3.39      1.20 o 
   8  -2   1       13.96       18.54      3.58 o 
   9  -2   1        6.00        4.79      2.48 o 
  10  -2   1        4.91        5.93      2.55 o 
 -10  -1   1        3.15        5.88      2.49 o 
  -9  -1   1       26.46       24.08      3.81 o 
  -8  -1   1       76.82       85.05      5.65 o 
  -7  -1   1       23.05       24.85      1.96 o 
  -6  -1   1      375.35      338.15      9.23 o 
  -5  -1   1      387.08      386.69      8.74 o 
  -4  -1   1      128.79      124.23      3.58 o 
  -3  -1   1      698.93      695.31     19.06 o 
  -2  -1   1      235.41      235.22      7.11 o 
  -1  -1   1       99.76       90.15      3.21 o 
   0  -1   1      541.52      495.00     13.48 o 
   1  -1   1      301.40      305.42      6.13 o 
   2  -1   1    12697.71    11350.32    186.26 o 
   3  -1   1     1672.51     1841.44     27.09 o 
   4  -1   1     1844.05     1989.36     29.46 o 
   5  -1   1        0.08        0.15      0.47 o 
   6  -1   1       13.05       14.25      1.26 o 
   7  -1   1       22.73       28.96      2.27 o 
   8  -1   1       33.27       34.39      4.24 o 
   9  -1   1       58.76       53.23      4.99 o 
  10  -1   1        0.21        1.53      1.92 o 
 -10   0   1        6.63       14.55      3.31 o 
  -9   0   1       12.81       11.70      2.90 o 
  -8   0   1        0.34        0.73      1.50 o 
  -7   0   1        0.56        6.99      5.26 o 
  -6   0   1      229.75      236.22      6.31 o 
  -5   0   1       11.12       13.04      1.53 o 
  -4   0   1      179.58      199.42      7.18 o 
  -3   0   1     2891.71     2922.03     75.54 o 
  -2   0   1     2943.08     3097.18     79.57 o 
  -1   0   1     1272.37     1306.28     34.00 o 
   0   0   1      908.34      726.46     42.38 o 
   1   0   1      337.37      373.87      5.74 o 
   2   0   1      103.53      115.75      2.20 o 
   3   0   1      435.70      460.89      9.29 o 
   4   0   1      622.10      644.21     10.33 o 
   5   0   1      893.91      949.11     14.99 o 
   6   0   1      287.44      289.80      5.81 o 
   7   0   1      194.67      195.65      5.47 o 
   8   0   1      206.64      196.63      9.33 o 
   9   0   1       32.07       29.97      4.24 o 
  10   0   1       14.47       13.07      3.42 o 
 -10   1   1       20.35       23.22      4.22 o 
  -9   1   1       10.62        5.68      2.30 o 
  -8   1   1       25.20       26.84      3.74 o 
  -7   1   1      184.07      176.05      9.61 o 
  -6   1   1      148.08      163.23      6.19 o 
  -5   1   1     1615.74     1632.47     30.90 o 
  -4   1   1     4449.87     4605.50     82.15 o 
  -3   1   1     1528.19     1498.90     40.11 o 
  -2   1   1     5562.65     6050.86    154.28 o 
  -1   1   1     2404.49     2716.53     39.19 o 
   0   1   1      969.80      926.56     16.85 o 
   1   1   1     1841.93     1872.18     34.03 o 
   2   1   1     1508.94     1482.50     34.02 o 
   3   1   1     1248.69     1257.08     22.93 o 
   4   1   1      235.55      233.65      5.20 o 
   5   1   1       16.69       15.53      1.63 o 
   6   1   1      323.96      334.17      7.59 o 
   7   1   1       65.55       73.05      3.28 o 
   8   1   1      425.41      437.14     10.66 o 
   9   1   1       19.96       19.59      3.67 o 
  10   1   1       31.96       31.27      4.54 o 
  11   1   1        0.65        3.69      2.21 o 
 -10   2   1        0.84        3.81      2.23 o 
  -9   2   1        0.70        1.62      2.07 o 
  -8   2   1        2.11        2.91      1.37 o 
  -7   2   1      129.56      117.68      4.66 o 
  -6   2   1       98.31       93.82     11.50 o 
  -5   2   1      277.11      298.31      7.61 o 
  -4   2   1       72.24       73.60      2.93 o 
  -3   2   1       24.04       34.02      2.77 o 
  -2   2   1     7310.45     7270.07    129.37 o 
  -1   2   1    15198.15    12947.91    315.68 o 
   0   2   1      498.12      469.93     12.39 o 
   1   2   1     5772.39     5939.48    106.08 o 
   2   2   1        3.45        5.27      0.53 o 
   3   2   1       79.53       99.59      4.10 o 
   4   2   1        4.48        5.15      1.19 o 
   5   2   1     1398.14     1387.44     25.76 o 
   6   2   1       11.49       15.48      1.20 o 
   7   2   1      111.34      120.42      5.98 o 
   8   2   1      226.22      205.96      8.83 o 
   9   2   1       28.50       25.34      4.01 o 
  10   2   1        5.53        7.32      2.74 o 
  11   2   1        4.32        4.19      2.35 o 
  -9   3   1        2.79        1.69      2.03 o 
  -8   3   1       13.63       13.41      2.16 o 
  -7   3   1       27.67       28.87      2.66 o 
  -6   3   1        5.13        5.73      1.44 o 
  -5   3   1       40.31       37.43      2.43 o 
  -4   3   1      254.39      240.11      7.03 o 
  -3   3   1      367.33      448.35      9.72 o 
  -2   3   1     2999.62     3034.74     44.03 o 
  -1   3   1      295.63      343.25      7.10 o 
   0   3   1     4031.01     4224.98    112.11 o 
   1   3   1     2813.12     2800.90     50.08 o 
   2   3   1      815.39      857.87     22.58 o 
   3   3   1       46.38       63.56      1.74 o 
   4   3   1     1083.59     1182.40     31.59 o 
   5   3   1      292.80      267.90      9.51 o 
   6   3   1      165.26      156.90      6.96 o 
   7   3   1      436.93      434.20     14.62 o 
   8   3   1       57.14       51.68      4.49 o 
   9   3   1        2.68        5.04      2.14 o 
  11   3   1        1.27        3.83      2.10 o 
  -8   4   1        0.48        0.33      1.19 o 
  -7   4   1      211.90      190.64      6.60 o 
  -6   4   1      196.62      171.31      7.72 o 
  -5   4   1       82.46       76.48      3.50 o 
  -4   4   1      174.04      184.93      5.49 o 
  -3   4   1       85.22       71.90      2.93 o 
  -2   4   1      178.94      176.71      3.60 o 
  -1   4   1       17.62       16.06      0.93 o 
   0   4   1      113.14      147.54      3.86 o 
   1   4   1       10.77        6.84      0.88 o 
   2   4   1     1214.99     1199.07     22.35 o 
   3   4   1     2529.28     2809.14     50.56 o 
   4   4   1       13.99       11.84      0.85 o 
   5   4   1      208.28      280.54     10.15 o 
   6   4   1      532.53      554.30     17.52 o 
   7   4   1      141.29      143.72      7.18 o 
   8   4   1      103.02       94.94      6.14 o 
   9   4   1      205.87      196.93      9.49 o 
  10   4   1        0.15        0.78      1.85 o 
  -8   5   1       62.15       49.72      5.04 o 
  -7   5   1       21.55       24.97      2.79 o 
  -6   5   1       74.30       71.46      7.19 o 
  -5   5   1      537.58      479.27     13.33 o 
  -4   5   1      224.15      215.44      6.26 o 
  -3   5   1      187.21      178.36      5.24 o 
  -2   5   1       43.35       52.64      1.78 o 
  -1   5   1       46.85       57.80      2.26 o 
   0   5   1        1.38        0.39      0.64 o 
   1   5   1     1831.43     1815.96     33.48 o 
   2   5   1      563.06      677.93     13.55 o 
   3   5   1      271.11      293.37      6.69 o 
   4   5   1      163.66      229.74     14.17 o 
   5   5   1        0.57        1.60      1.26 o 
   6   5   1      133.54      119.00      6.34 o 
   7   5   1      147.26      126.66      6.93 o 
   8   5   1       44.70       41.33      4.65 o 
   9   5   1       14.30       15.78      3.42 o 
  10   5   1       17.73        9.46      3.06 o 
  11   5   1       23.05       30.35      4.72 o 
  -8   6   1       27.70       28.97      4.72 o 
  -7   6   1        1.05        1.83      1.94 o 
  -6   6   1      356.25      321.34     10.22 o 
  -5   6   1        6.31        6.99      1.62 o 
  -4   6   1      399.86      375.54     19.72 o 
  -3   6   1       12.69       11.85      1.66 o 
  -2   6   1       13.06       13.84      1.07 o 
  -1   6   1      165.11      160.02      4.49 o 
   0   6   1      467.35      424.57      9.45 o 
   1   6   1     1669.15     1789.56     33.40 o 
   2   6   1     1877.36     2084.54     38.52 o 
   3   6   1      857.92      875.05     17.37 o 
   4   6   1      144.58      126.73      3.80 o 
   5   6   1        0.76        0.69      1.30 o 
   6   6   1      331.58      314.82     12.09 o 
   7   6   1       44.83       47.50      4.40 o 
   8   6   1       13.66       16.62      3.45 o 
   9   6   1        6.15        6.64      2.65 o 
  10   6   1       14.53       14.66      3.35 o 
  11   6   1       36.19       36.12      5.34 o 
  -7   7   1        2.44        2.05      2.15 o 
  -6   7   1       37.87       32.95      4.90 o 
  -5   7   1        1.44        4.40      2.39 o 
  -4   7   1       12.22       12.70      1.98 o 
  -3   7   1      132.50      117.34      4.96 o 
  -2   7   1        4.56        4.81      2.05 o 
  -1   7   1       20.02       21.12      1.71 o 
   0   7   1       64.34       69.54      3.04 o 
   1   7   1       81.87       86.50      3.37 o 
   2   7   1      330.57      326.58      9.04 o 
   3   7   1      188.35      214.44      5.86 o 
   4   7   1      873.52      873.97     66.52 o 
   5   7   1       90.73       83.33      5.34 o 
   6   7   1       52.49       53.53      4.54 o 
   7   7   1        0.67       -2.06      1.37 o 
   8   7   1        6.37        7.62      2.90 o 
   9   7   1       20.04       11.01      3.08 o 
  10   7   1       14.18       14.10      3.53 o 
  -7   8   1       12.40       15.26      4.02 o 
  -6   8   1        0.31        0.59      1.96 o 
  -5   8   1       31.31       32.52      5.04 o 
  -4   8   1       38.66       41.32      5.20 o 
  -3   8   1      160.58      137.73      8.19 o 
  -2   8   1       47.60       44.49      4.93 o 
  -1   8   1       63.20       72.11      5.36 o 
   0   8   1      146.77      136.67      4.66 o 
   1   8   1      128.12      126.64      4.48 o 
   2   8   1      266.12      275.60      7.32 o 
   3   8   1       92.87       93.85      8.75 o 
   4   8   1       77.20       82.25      3.47 o 
   5   8   1       15.02       11.11      2.81 o 
   6   8   1        9.75        5.43      2.21 o 
   7   8   1       30.92       26.50      4.02 o 
   8   8   1       59.25       63.51      5.59 o 
   9   8   1       26.56       25.48      4.59 o 
  10   8   1       10.61        8.07      2.97 o 
  -6   9   1        3.80        8.44      3.10 o 
  -5   9   1        0.79        0.98      2.39 o 
  -4   9   1      201.89      201.76     11.15 o 
  -3   9   1       72.91       84.70      6.71 o 
  -2   9   1      204.67      205.92     10.49 o 
  -1   9   1       64.24       66.59      5.59 o 
   0   9   1       12.85       11.22      2.87 o 
   1   9   1       28.07       27.51      2.42 o 
   2   9   1       59.20       49.85      6.79 o 
   3   9   1      175.15      172.56      6.14 o 
   4   9   1        0.01        1.14      1.99 o 
   5   9   1      295.27      249.55     10.93 o 
   6   9   1      137.27      136.81      7.91 o 
   7   9   1      210.76      194.81     10.03 o 
   8   9   1       72.84       50.88      5.73 o 
   9   9   1       14.64       15.69      3.63 o 
  10   9   1       13.92       19.41      4.58 o 
  -5  10   1        0.73        0.50      1.89 o 
  -4  10   1        6.34        4.59      2.62 o 
  -3  10   1        0.04        0.94      2.21 o 
  -2  10   1       44.32       42.92      5.41 o 
  -1  10   1        9.70        9.96      3.21 o 
   0  10   1       45.51       43.52      4.97 o 
   1  10   1       12.19       14.40      2.15 o 
   2  10   1       69.89       68.83      3.68 o 
   3  10   1       14.93       19.36      2.31 o 
   4  10   1        0.03        0.27      1.80 o 
   5  10   1      111.68      104.68      6.71 o 
   6  10   1       11.02       10.95      2.97 o 
   7  10   1        1.17        1.99      1.98 o 
   8  10   1       18.28       17.10      4.08 o 
   9  10   1        5.65       10.49      3.45 o 
  -4  11   1        0.29        0.93      2.21 o 
  -3  11   1        4.25        3.90      2.58 o 
  -2  11   1       21.79       28.35      4.88 o 
  -1  11   1        2.12        0.55      2.39 o 
   0  11   1       19.62       24.65      4.36 o 
   1  11   1        2.24        3.65      2.30 o 
   2  11   1       16.49       16.32      4.13 o 
   3  11   1      136.02      131.27     13.36 o 
   4  11   1        4.70        9.90      2.96 o 
   5  11   1        5.34        3.94      2.35 o 
   6  11   1       18.77       12.25      3.37 o 
   7  11   1        1.47        0.18      1.78 o 
   8  11   1        3.32        8.19      3.15 o 
  -2  12   1        8.78       16.74      4.13 o 
  -1  12   1       23.05       26.30      4.65 o 
   0  12   1        1.36       -0.39      2.19 o 
   1  12   1       21.96       26.32      4.36 o 
   2  12   1       69.19       70.49      5.81 o 
   3  12   1       25.24       29.63      4.42 o 
   4  12   1       42.22       45.86      5.40 o 
   5  12   1       17.97       21.99      4.26 o 
   6  12   1        0.21        2.90      2.44 o 
   7  12   1        3.33        7.28      3.08 o 
   0  13   1        8.88        9.65      3.26 o 
   1  13   1        0.06        4.08      2.55 o 
   2  13   1       21.47       25.97      4.49 o 
   4  13   1       20.01       20.43      4.10 o 
   5  13   1        2.52        5.45      2.90 o 
   6  13   1        0.39        4.08      2.97 o 
  -2 -13   2        2.70        2.23      2.33 o 
  -1 -13   2       23.86       27.28      4.92 o 
  -6 -12   2        0.41        1.99      2.12 o 
  -5 -12   2       16.61       22.81      4.19 o 
  -4 -12   2        0.91        3.94      2.19 o 
  -2 -12   2        8.74        6.46      3.06 o 
  -1 -12   2        0.11        1.98      2.14 o 
   0 -12   2        1.08        2.15      2.39 o 
   1 -12   2        7.41        6.16      3.12 o 
   2 -12   2       20.63       28.74      5.20 o 
  -7 -11   2        9.35       13.84      3.58 o 
  -6 -11   2        1.20        3.37      2.12 o 
  -5 -11   2        0.63        1.18      1.76 o 
  -4 -11   2       16.86       20.91      3.63 o 
  -3 -11   2        1.13        3.17      1.49 o 
  -2 -11   2       42.02       39.07      4.77 o 
  -1 -11   2        9.96       18.43      3.81 o 
   0 -11   2       30.83       29.87      4.74 o 
   1 -11   2       28.90       30.13      4.97 o 
   2 -11   2        5.54        6.91      3.01 o 
   3 -11   2       25.15       22.51      4.52 o 
  -8 -10   2       21.82       19.89      4.24 o 
  -7 -10   2        0.02        2.07      2.08 o 
  -6 -10   2        2.61        5.34      2.40 o 
  -5 -10   2       55.95       58.56      5.15 o 
  -4 -10   2       38.51       29.95      4.10 o 
  -3 -10   2      164.71      157.88     11.17 o 
  -2 -10   2      146.66      140.27      5.35 o 
  -1 -10   2       48.67       51.56      4.88 o 
   0 -10   2        0.34        1.44      2.08 o 
   1 -10   2       62.71       74.35      6.11 o 
   2 -10   2        5.44       10.67      3.33 o 
   3 -10   2        4.02        2.71      2.32 o 
   4 -10   2       12.39       17.54      4.06 o 
   5 -10   2       10.16       23.33      4.83 o 
  -9  -9   2       41.11       53.09      6.66 o 
  -8  -9   2        0.67        3.56      2.17 o 
  -7  -9   2        7.71       12.38      3.21 o 
  -6  -9   2        1.57        2.49      1.94 o 
  -5  -9   2        8.36        9.39      2.65 o 
  -4  -9   2       46.27       36.93      2.82 o 
  -3  -9   2       15.89       18.38      2.51 o 
  -2  -9   2       48.77       53.99      3.13 o 
  -1  -9   2       82.64       87.16      3.87 o 
   0  -9   2      589.91      589.19     20.36 o 
   1  -9   2       18.99       17.63      3.49 o 
   2  -9   2        3.99        4.51      2.40 o 
   3  -9   2      100.72      124.91      8.17 o 
   4  -9   2       39.97       46.09      5.72 o 
   5  -9   2       26.16       27.93      3.09 o 
   6  -9   2       17.36       18.24      2.80 o 
  -9  -8   2        0.11        0.14      1.91 o 
  -8  -8   2       36.31       37.59      5.50 o 
  -7  -8   2       16.18       20.39      4.01 o 
  -6  -8   2        4.18        8.39      2.62 o 
  -5  -8   2        1.37        3.06      2.10 o 
  -4  -8   2        1.53        2.17      1.28 o 
  -3  -8   2      177.05      182.19      5.80 o 
  -2  -8   2       15.90       13.81      1.80 o 
  -1  -8   2      277.39      293.64      9.96 o 
   0  -8   2       26.62       26.01      2.16 o 
   1  -8   2        3.66        3.21      1.99 o 
   2  -8   2       20.55       13.37      3.17 o 
   3  -8   2      286.50      277.91     12.45 o 
   4  -8   2       32.32       36.48      5.40 o 
   5  -8   2        8.27       11.85      2.21 o 
   6  -8   2        0.39        2.72      1.51 o 
   7  -8   2        4.59        7.90      1.83 o 
 -10  -7   2        7.50        8.09      3.26 o 
  -9  -7   2       39.69       41.69      5.86 o 
  -8  -7   2        1.93       -1.87      1.60 o 
  -7  -7   2       37.36       39.11      5.06 o 
  -6  -7   2       79.64       87.12      6.18 o 
  -5  -7   2      101.11      105.55      6.45 o 
  -4  -7   2       27.30       35.83      2.35 o 
  -3  -7   2      166.47      175.12      5.63 o 
  -2  -7   2       61.90       56.56      4.78 o 
  -1  -7   2       86.81       87.26      3.45 o 
   0  -7   2      676.85      691.57     14.60 o 
   1  -7   2       86.57       68.53      4.95 o 
   2  -7   2      246.92      254.43     10.86 o 
   3  -7   2      227.27      219.00      6.87 o 
   4  -7   2       44.86       39.40      3.12 o 
   5  -7   2       29.33       36.68      3.21 o 
   6  -7   2        4.68        5.67      1.95 o 
   7  -7   2       20.15       20.64      2.82 o 
 -10  -6   2        1.87        1.91      2.51 o 
  -9  -6   2        0.76        0.53      2.24 o 
  -8  -6   2        8.02       14.71      3.67 o 
  -7  -6   2      215.38      194.85     10.03 o 
  -6  -6   2      299.61      270.09     11.66 o 
  -5  -6   2       62.98       56.61      4.46 o 
  -4  -6   2      180.89      185.47      7.73 o 
  -3  -6   2        1.03        1.79      0.81 o 
  -2  -6   2      243.12      251.85      6.58 o 
  -1  -6   2      350.85      352.89      8.36 o 
   0  -6   2      198.93      214.08      5.66 o 
   1  -6   2        1.69        2.71      0.78 o 
   2  -6   2        4.39        5.50      1.29 o 
   3  -6   2        3.50        1.82      1.10 o 
   4  -6   2      276.15      258.30     12.67 o 
   5  -6   2       99.91       97.69      4.52 o 
   6  -6   2       64.03       71.81      3.97 o 
   7  -6   2        7.21        5.83      1.69 o 
   8  -6   2        8.01        9.18      2.00 o 
 -10  -5   2        1.33        2.01      2.44 o 
  -9  -5   2       29.93       33.48      5.09 o 
  -8  -5   2      124.48      124.55      8.03 o 
  -7  -5   2        0.04       -0.32      1.92 o 
  -6  -5   2       20.58       22.72      3.65 o 
  -5  -5   2     1366.54     1381.68     26.98 o 
  -4  -5   2      279.55      267.70      6.92 o 
  -3  -5   2      814.07      838.49     17.01 o 
  -2  -5   2     1014.44     1089.13     21.22 o 
  -1  -5   2     2120.21     2126.28     39.25 o 
   0  -5   2      158.03      157.60      4.38 o 
   1  -5   2        3.09        3.02      0.74 o 
   2  -5   2        0.85        2.74      0.52 o 
   3  -5   2      104.79      100.78      3.95 o 
   4  -5   2       85.04       80.96      3.66 o 
   5  -5   2      188.45      179.26      6.24 o 
   6  -5   2        1.46       -0.84      1.01 o 
   7  -5   2        0.35        1.18      1.29 o 
   8  -5   2       27.02       31.31      3.14 o 
   9  -5   2        5.99       13.39      3.26 o 
 -10  -4   2        6.54        6.91      2.81 o 
  -9  -4   2       35.62       40.82      5.16 o 
  -8  -4   2      178.37      191.69     10.06 o 
  -7  -4   2      127.95      134.06      7.76 o 
  -6  -4   2      708.50      684.18     21.92 o 
  -5  -4   2      130.49      124.81      4.18 o 
  -4  -4   2        4.23       14.44      1.44 o 
  -3  -4   2        0.59       -0.14      0.59 o 
  -2  -4   2     5678.83     5670.53    101.02 o 
  -1  -4   2        8.11        7.15      0.99 o 
   0  -4   2       72.05       76.12      3.12 o 
   1  -4   2        3.96        8.70      1.12 o 
   2  -4   2      237.67      231.44      4.38 o 
   3  -4   2        0.10       -0.38      0.72 o 
   4  -4   2      159.32      139.98      4.72 o 
   5  -4   2      141.49      151.24      5.24 o 
   6  -4   2        5.07        4.49      1.51 o 
   7  -4   2      121.71      111.82      6.37 o 
   8  -4   2        1.10       -0.30      1.17 o 
   9  -4   2        0.10        2.44      2.08 o 
 -10  -3   2       54.53       59.53      5.66 o 
  -9  -3   2        0.24        2.78      2.24 o 
  -8  -3   2        3.75        4.83      2.26 o 
  -7  -3   2        0.02        0.77      1.58 o 
  -6  -3   2       32.10       37.99      2.34 o 
  -5  -3   2      385.80      358.45      8.58 o 
  -4  -3   2     1312.61     1435.43     29.70 o 
  -3  -3   2      224.95      185.65      6.46 o 
  -2  -3   2      757.14      800.95     22.28 o 
  -1  -3   2     1292.78     1244.82     33.55 o 
   0  -3   2       63.91       70.04      3.49 o 
   1  -3   2     1554.95     1612.59     23.96 o 
   2  -3   2      299.00      339.23      7.74 o 
   3  -3   2      328.42      315.17      7.55 o 
   4  -3   2      181.75      163.25      5.00 o 
   5  -3   2       57.42       55.88      3.76 o 
   6  -3   2        1.23        4.72      1.47 o 
   7  -3   2       14.45       19.40      3.03 o 
   8  -3   2       13.17       19.15      2.46 o 
   9  -3   2        9.93        9.85      3.10 o 
  10  -3   2        7.77       13.59      3.51 o 
  -9  -2   2      153.83      158.73      8.64 o 
  -8  -2   2        3.25        0.75      1.78 o 
  -7  -2   2      425.75      422.16     15.26 o 
  -6  -2   2       33.44       34.48      2.19 o 
  -5  -2   2      324.97      308.92      7.62 o 
  -4  -2   2      211.55      223.73      7.78 o 
  -3  -2   2      792.45      764.07     21.33 o 
  -2  -2   2     3233.75     3034.60     78.36 o 
  -1  -2   2     4274.97     4252.14    108.95 o 
   0  -2   2      193.55      214.81      7.12 o 
   1  -2   2     1626.88     1589.09     37.91 o 
   2  -2   2      126.24      131.73      3.68 o 
   3  -2   2      843.00      834.47     19.47 o 
   4  -2   2        6.80        3.92      0.95 o 
   5  -2   2      700.46      722.71     15.21 o 
   6  -2   2      317.29      348.97      8.89 o 
   7  -2   2       99.34       98.72      4.20 o 
   8  -2   2        8.69        5.22      2.35 o 
   9  -2   2        5.70        6.00      2.58 o 
  10  -2   2        0.54        0.14      2.03 o 
 -10  -1   2        8.91       13.64      3.17 o 
  -8  -1   2       57.41       52.22      4.59 o 
  -7  -1   2      715.87      736.31     16.02 o 
  -6  -1   2       22.24       22.24      1.95 o 
  -5  -1   2      116.81      105.23      4.99 o 
  -4  -1   2     2142.47     2104.88     55.55 o 
  -3  -1   2     1808.28     2104.13     55.21 o 
  -2  -1   2        1.36        3.97      0.91 o 
   0  -1   2      880.73      934.00     25.02 o 
   1  -1   2      107.84      100.04      2.35 o 
   2  -1   2      942.24      930.92     14.80 o 
   3  -1   2      808.91      750.92     11.65 o 
   4  -1   2     1041.51     1108.29     19.59 o 
   5  -1   2      141.92      152.58      3.44 o 
   6  -1   2      337.25      331.28      8.29 o 
   7  -1   2      181.37      188.51      7.92 o 
   8  -1   2       89.04       76.97      5.84 o 
   9  -1   2       12.08       12.73      3.26 o 
  10  -1   2        4.42        7.66      2.74 o 
 -10   0   2        1.82        2.14      1.82 o 
  -9   0   2       29.51       35.40      4.47 o 
  -8   0   2       49.39       49.29      4.38 o 
  -7   0   2       16.91       19.38      2.03 o 
  -6   0   2      392.91      413.79     14.07 o 
  -5   0   2      610.84      667.24     20.14 o 
  -4   0   2     1010.91     1041.80     29.15 o 
  -3   0   2      519.02      542.69     15.99 o 
  -2   0   2      330.18      283.21      8.90 o 
   0   0   2      665.69      630.11     11.89 o 
   1   0   2      127.71      173.59      3.04 o 
   2   0   2     1112.60     1146.34     17.00 o 
   3   0   2       98.35      102.17      2.27 o 
   4   0   2       43.41       47.95      4.26 o 
   5   0   2       27.97       23.71      1.32 o 
   6   0   2       47.64       51.88      1.96 o 
   7   0   2        6.68        5.50      2.12 o 
   8   0   2        1.49       -0.66      1.98 o 
   9   0   2        0.08        3.24      2.10 o 
  10   0   2        1.82        4.24      2.33 o 
  11   0   2        0.28        4.58      2.46 o 
 -10   1   2       12.07       15.78      3.65 o 
  -9   1   2        6.72        8.09      2.39 o 
  -8   1   2        0.24        3.17      1.91 o 
  -7   1   2       83.67       83.69      3.80 o 
  -6   1   2      172.47      178.53      5.56 o 
  -5   1   2      150.58      153.23      6.95 o 
  -4   1   2      515.95      536.85     16.63 o 
  -3   1   2      121.09      146.51      5.98 o 
  -2   1   2      631.50      615.04     17.68 o 
  -1   1   2     1330.59     1298.12     23.81 o 
   0   1   2     4469.27     4543.75     80.43 o 
   1   1   2    10297.66     9394.59    386.09 o 
   2   1   2     3102.44     3112.60     44.91 o 
   3   1   2        0.34        2.15      1.01 o 
   4   1   2      814.92      820.73     12.77 o 
   5   1   2        3.95        5.61      0.71 o 
   6   1   2      376.79      371.54      6.88 o 
   7   1   2      676.26      674.41     14.39 o 
   8   1   2        2.02        3.81      2.08 o 
   9   1   2        0.72        1.71      2.03 o 
  10   1   2        7.85       14.67      3.53 o 
  11   1   2        9.68       11.24      3.13 o 
  -9   2   2        5.75        7.62      2.64 o 
  -8   2   2        4.91        5.68      1.61 o 
  -7   2   2       39.01       40.26      2.76 o 
  -6   2   2      123.36      119.61      7.13 o 
  -5   2   2      257.57      243.55      6.58 o 
  -4   2   2        8.18       16.28      1.56 o 
  -3   2   2      580.63      588.28     12.01 o 
  -2   2   2      934.10      980.59     27.39 o 
  -1   2   2      833.86      855.14     12.95 o 
   0   2   2      117.81      112.18      2.95 o 
   1   2   2      669.18      730.21     13.77 o 
   2   2   2     2670.93     2885.81     71.86 o 
   3   2   2       15.77       18.49      1.82 o 
   4   2   2      982.42     1129.95     29.90 o 
   5   2   2      469.83      531.54     11.82 o 
   6   2   2       74.83       70.27      4.04 o 
   7   2   2       52.01       47.03      3.49 o 
   8   2   2       25.96       25.03      2.42 o 
   9   2   2      319.69      273.13     12.04 o 
  10   2   2        0.24        2.12      1.99 o 
  11   2   2        0.01        3.37      2.10 o 
  -8   3   2        0.19        1.15      1.71 o 
  -7   3   2       27.66       23.94      2.63 o 
  -6   3   2       32.52       36.57      2.75 o 
  -5   3   2      753.75      741.27     31.13 o 
  -4   3   2      209.20      209.20      5.76 o 
  -3   3   2     1191.63     1290.95     24.55 o 
  -2   3   2      266.37      315.94      5.59 o 
  -1   3   2      713.28      688.90     10.71 o 
   0   3   2     1395.75     1326.31     24.51 o 
   1   3   2     1392.28     1493.14     39.20 o 
   2   3   2      127.86      124.23      4.10 o 
   3   3   2      390.26      361.31     11.11 o 
   4   3   2        9.19        5.70      1.50 o 
   5   3   2       43.34       51.45      3.45 o 
   6   3   2       23.33       17.93      2.46 o 
   7   3   2       44.53       52.86      3.88 o 
   8   3   2      291.51      292.26     11.18 o 
   9   3   2       36.36       35.62      4.02 o 
  10   3   2        0.53        1.96      1.83 o 
  11   3   2        2.59        1.87      1.89 o 
  -8   4   2        0.06        1.53      1.75 o 
  -7   4   2       35.80       39.26      3.04 o 
  -6   4   2      125.53      117.90      4.84 o 
  -5   4   2        0.57        0.86      0.96 o 
  -4   4   2      664.67      640.91     48.95 o 
  -3   4   2      347.22      342.04     11.08 o 
  -2   4   2      506.54      496.44      8.34 o 
  -1   4   2       84.40       79.99      2.91 o 
   0   4   2      361.33      283.64      6.43 o 
   1   4   2      833.06      819.81     15.85 o 
   2   4   2     1220.05     1287.54     24.01 o 
   3   4   2     2266.05     2366.05     42.83 o 
   4   4   2        2.03        0.04      1.02 o 
   5   4   2        0.71        0.69      1.02 o 
   6   4   2      264.94      255.08      9.78 o 
   7   4   2       41.17       36.70      3.65 o 
   8   4   2       15.35       13.48      2.90 o 
   9   4   2       47.35       41.48      4.20 o 
  10   4   2       16.58       22.74      3.81 o 
  11   4   2       21.31       24.17      4.20 o 
  -8   5   2        0.09       -1.76      1.37 o 
  -7   5   2       20.41       16.95      3.60 o 
  -6   5   2       11.51        8.90      2.83 o 
  -5   5   2        3.13        1.68      1.17 o 
  -4   5   2        0.11       -0.04      0.95 o 
  -3   5   2       12.66       17.06      2.67 o 
  -2   5   2        5.06        5.54      0.78 o 
  -1   5   2        2.98        1.95      0.81 o 
   0   5   2      211.21      208.38      5.33 o 
   1   5   2        4.99        3.00      0.89 o 
   2   5   2        0.57        0.37      0.61 o 
   3   5   2      804.46      844.33     16.46 o 
   4   5   2      394.66      391.39     11.86 o 
   5   5   2      436.98      419.88     14.02 o 
   6   5   2      153.80      158.93      7.48 o 
   7   5   2       49.76       48.56      4.22 o 
   8   5   2       93.37       87.58      6.00 o 
   9   5   2       21.38       20.48      3.72 o 
  10   5   2        1.44        0.37      1.71 o 
  11   5   2        0.14        2.53      2.32 o 
  -8   6   2        0.11        3.06      2.21 o 
  -7   6   2       30.97       33.02      4.93 o 
  -6   6   2       10.24       15.92      3.81 o 
  -5   6   2       15.64       21.37      3.88 o 
  -4   6   2        7.99        6.22      1.42 o 
  -3   6   2        6.71        6.79      1.37 o 
  -2   6   2      161.23      148.83      3.55 o 
  -1   6   2        0.04        0.07      0.65 o 
   0   6   2        2.27        4.36      1.00 o 
   1   6   2       30.55       51.33      5.26 o 
   2   6   2      837.92      908.50     18.04 o 
   3   6   2      187.32      167.97      4.68 o 
   4   6   2        5.25        9.20      1.18 o 
   5   6   2       20.38       24.26      3.10 o 
   6   6   2        7.97       11.15      2.65 o 
   7   6   2       47.38       45.48      4.31 o 
   8   6   2       59.73       46.91      4.59 o 
   9   6   2        5.32        4.02      2.30 o 
  10   6   2       18.64       16.72      3.65 o 
  11   6   2        0.22        1.18      2.03 o 
  -7   7   2       12.31       15.89      3.70 o 
  -6   7   2        1.52        4.84      2.60 o 
  -5   7   2       30.89       31.54      4.72 o 
  -4   7   2       63.10       61.39      5.45 o 
  -3   7   2      643.39      643.63     21.98 o 
  -2   7   2      325.30      310.62     12.50 o 
  -1   7   2      150.91      142.74      5.73 o 
   0   7   2      280.10      240.57      6.47 o 
   1   7   2      314.39      323.34      8.01 o 
   2   7   2      348.21      377.44      8.97 o 
   3   7   2       32.63       22.25      1.84 o 
   4   7   2      143.52      133.69      9.92 o 
   5   7   2       22.48       24.31      3.29 o 
   6   7   2        0.08       -0.53      1.41 o 
   7   7   2      131.65      123.77      7.34 o 
   8   7   2       18.93       15.19      3.40 o 
   9   7   2      237.74      210.91     10.63 o 
  10   7   2       16.33       17.99      3.94 o 
  11   7   2        4.79        4.10      2.62 o 
  -6   8   2        0.03        2.15      2.40 o 
  -5   8   2       30.86       26.86      4.68 o 
  -4   8   2        0.30        1.21      1.96 o 
  -3   8   2      153.86      151.87      8.80 o 
  -2   8   2       88.43       81.72      5.98 o 
  -1   8   2      536.30      534.99     18.63 o 
   0   8   2       84.23       80.30      3.48 o 
   1   8   2      224.75      229.71      6.56 o 
   2   8   2      131.21      115.99      4.33 o 
   3   8   2       20.12       19.50      3.04 o 
   4   8   2        0.05        0.27      1.62 o 
   5   8   2      557.08      576.17     19.06 o 
   6   8   2       13.93       15.99      3.19 o 
   7   8   2       67.03       63.88      5.32 o 
   8   8   2        0.17       -0.64      1.83 o 
   9   8   2       37.46       34.55      4.86 o 
  10   8   2        0.97        0.23      2.19 o 
  -5   9   2        6.08        4.04      2.28 o 
  -4   9   2        1.35        1.69      2.10 o 
  -3   9   2        1.87        2.14      2.10 o 
  -2   9   2       59.93       62.44      5.63 o 
  -1   9   2        1.31        2.80      2.12 o 
   0   9   2       43.86       39.68      2.62 o 
   1   9   2       59.71       60.89      3.28 o 
   2   9   2        7.22        6.19      1.57 o 
   3   9   2      104.91      111.67      4.43 o 
   4   9   2      593.38      548.32     18.49 o 
   5   9   2        3.11        2.94      2.19 o 
   6   9   2        4.61        7.41      2.69 o 
   7   9   2       16.40       17.29      3.67 o 
   8   9   2       75.11       69.74      6.05 o 
   9   9   2        3.43       -0.64      1.75 o 
  10   9   2        0.16        2.23      2.30 o 
  -5  10   2        1.75        1.44      2.32 o 
  -4  10   2        2.57        4.88      2.78 o 
  -3  10   2       15.85       12.48      3.60 o 
  -2  10   2        1.55       -0.57      1.66 o 
  -1  10   2        8.90       11.31      3.17 o 
   0  10   2       13.26       13.98      3.22 o 
   1  10   2       82.27       70.73      3.74 o 
   2  10   2      217.54      202.34      6.60 o 
   3  10   2       86.21       80.55      3.93 o 
   4  10   2        5.69        9.60      3.05 o 
   5  10   2      251.30      218.10     10.40 o 
   6  10   2       11.81       18.20      3.69 o 
   7  10   2        0.03        1.91      2.15 o 
   8  10   2        0.14        0.77      2.15 o 
   9  10   2        1.75        2.08      2.39 o 
  -3  11   2       44.30       42.94      6.11 o 
  -2  11   2        1.46        6.55      3.05 o 
  -1  11   2        1.48        0.80      2.24 o 
   0  11   2        2.63        4.56      2.44 o 
   1  11   2      229.75      220.19     10.74 o 
   2  11   2       28.83       26.05      2.75 o 
   3  11   2       72.69       69.94      5.70 o 
   4  11   2        7.27        5.66      2.64 o 
   5  11   2      133.94      134.14      8.17 o 
   6  11   2        0.10       -0.23      2.01 o 
   7  11   2       11.97       13.77      3.72 o 
   8  11   2       24.73       22.40      4.36 o 
  -2  12   2        2.28        2.78      2.71 o 
  -1  12   2        8.28       10.90      3.22 o 
   0  12   2       37.26       40.35      5.41 o 
   1  12   2       25.01       32.34      4.72 o 
   2  12   2        4.71        3.35      2.24 o 
   3  12   2        0.91       -1.94      2.08 o 
   4  12   2       35.46       31.58      4.81 o 
   5  12   2        7.42        5.52      2.80 o 
   6  12   2       10.39       19.34      4.19 o 
   7  12   2       28.84       28.08      4.97 o 
   0  13   2        0.48       -1.19      1.96 o 
   1  13   2       17.82       24.93      4.51 o 
   4  13   2        0.96        2.87      2.76 o 
   5  13   2       12.05       23.35      4.74 o 
   6  13   2        0.61        3.06      2.69 o 
  -5 -12   3       15.29       15.42      3.26 o 
  -4 -12   3        3.17        3.56      1.92 o 
  -2 -12   3       33.89       33.78      4.93 o 
  -1 -12   3        4.60       10.12      3.40 o 
   0 -12   3       42.09       42.55      5.70 o 
   1 -12   3       25.94       25.73      4.74 o 
  -7 -11   3        3.46        4.83      2.24 o 
  -6 -11   3       48.63       47.39      5.75 o 
  -5 -11   3        0.44        3.51      2.07 o 
  -4 -11   3        6.53        8.16      2.35 o 
  -3 -11   3        4.59        8.82      1.85 o 
  -2 -11   3        8.30        6.77      2.64 o 
  -1 -11   3        8.07       10.28      3.15 o 
   0 -11   3      431.73      403.28     16.62 o 
   1 -11   3       15.72       22.53      4.40 o 
   2 -11   3       37.33       40.75      5.70 o 
   3 -11   3       14.15       17.74      4.19 o 
  -8 -10   3        0.63        5.00      2.51 o 
  -7 -10   3       19.37       24.11      4.24 o 
  -6 -10   3        1.28        4.33      2.05 o 
  -5 -10   3        4.52        1.78      1.73 o 
  -4 -10   3        6.93        7.91      2.40 o 
  -3 -10   3        2.61        0.75      1.08 o 
  -2 -10   3      124.95      123.21      5.03 o 
  -1 -10   3       33.07       30.49      4.40 o 
   0 -10   3       57.25       47.10      4.88 o 
   1 -10   3        0.80       -1.46      1.87 o 
   2 -10   3      227.46      241.59     12.09 o 
   3 -10   3        2.72        5.13      2.67 o 
   4 -10   3        9.81        4.67      2.89 o 
   5 -10   3        5.77        7.02      2.96 o 
  -8  -9   3        0.11        0.69      1.76 o 
  -7  -9   3       17.37       15.92      3.60 o 
  -6  -9   3       26.85       19.25      3.65 o 
  -5  -9   3       19.24       17.77      3.51 o 
  -4  -9   3       42.27       46.08      3.00 o 
  -3  -9   3      372.09      383.66     10.17 o 
  -2  -9   3       82.47       75.38      3.76 o 
  -1  -9   3       13.91       17.19      2.22 o 
   0  -9   3       76.31       73.96      5.82 o 
   1  -9   3       87.88       98.84      6.75 o 
   2  -9   3        4.45        6.82      2.80 o 
   3  -9   3       22.12       21.39      4.15 o 
   4  -9   3        0.01        2.08      2.32 o 
   5  -9   3        3.78        7.60      3.21 o 
   6  -9   3       11.38       13.18      2.29 o 
  -9  -8   3       14.90       20.00      4.58 o 
  -8  -8   3        6.50        8.10      2.96 o 
  -7  -8   3        2.59        5.16      2.33 o 
  -6  -8   3       95.35       85.80      6.34 o 
  -5  -8   3        0.74        4.79      1.96 o 
  -4  -8   3     1845.90     1878.03     52.02 o 
  -3  -8   3       41.13       40.57      2.75 o 
  -2  -8   3      215.10      194.61     12.73 o 
  -1  -8   3       19.09       20.50      3.30 o 
   0  -8   3        1.40        1.73      1.98 o 
   1  -8   3       33.81       30.13      4.13 o 
   2  -8   3      130.26      128.42      7.71 o 
   3  -8   3       23.87       18.86      3.76 o 
   4  -8   3       75.63       82.93      4.35 o 
   5  -8   3        0.60        1.43      2.57 o 
   6  -8   3        6.13        8.41      1.99 o 
   7  -8   3        4.74        9.15      2.07 o 
  -9  -7   3       10.22       16.31      4.27 o 
  -8  -7   3        0.01       -0.93      1.80 o 
  -7  -7   3       71.41       78.45      6.43 o 
  -6  -7   3        5.48        2.58      1.96 o 
  -5  -7   3       13.27       20.52      3.56 o 
  -4  -7   3      508.02      482.77     19.71 o 
  -3  -7   3       33.35       40.32      2.49 o 
  -2  -7   3      808.35      783.30     16.65 o 
  -1  -7   3       69.62       76.00      3.30 o 
   0  -7   3      215.64      205.18      9.57 o 
   1  -7   3      366.73      335.80     13.09 o 
   2  -7   3       13.83       19.47      3.42 o 
   3  -7   3       81.47       94.88      4.35 o 
   4  -7   3       75.09       74.15      5.11 o 
   5  -7   3      162.16      173.93      6.52 o 
   6  -7   3        0.04        1.39      1.43 o 
   7  -7   3        0.30        0.72      1.40 o 
 -10  -6   3       14.46       21.53      4.59 o 
  -9  -6   3       19.53       25.41      4.79 o 
  -8  -6   3        3.95        4.52      2.72 o 
  -7  -6   3      228.32      218.55     11.18 o 
  -6  -6   3      108.55       88.26      6.54 o 
  -5  -6   3        0.08        1.40      1.07 o 
  -4  -6   3      267.75      270.01      7.44 o 
  -3  -6   3      415.31      434.01     10.32 o 
  -2  -6   3      299.90      299.02      7.66 o 
  -1  -6   3       39.94       32.81      2.04 o 
   0  -6   3       37.46       49.26      2.40 o 
   1  -6   3       32.54       35.20      3.30 o 
   2  -6   3      222.63      258.44     10.76 o 
   3  -6   3       49.43       50.48      2.97 o 
   4  -6   3      290.73      301.47      8.58 o 
   5  -6   3       37.84       41.25      4.58 o 
   6  -6   3       33.17       27.79      2.96 o 
   7  -6   3       26.71       32.62      3.94 o 
   8  -6   3        7.52        7.26      1.83 o 
 -10  -5   3       25.62       19.20      4.45 o 
  -9  -5   3        1.87        3.01      2.56 o 
  -8  -5   3      167.50      193.08     10.58 o 
  -7  -5   3       66.01       85.57      6.55 o 
  -6  -5   3      339.63      332.70     13.57 o 
  -5  -5   3      215.64      216.77      6.44 o 
  -4  -5   3      210.39      196.08      8.49 o 
  -3  -5   3      442.51      442.30     10.26 o 
  -2  -5   3       19.22       17.57      1.67 o 
  -1  -5   3       17.86       17.81      1.60 o 
   0  -5   3      741.68      758.00     15.38 o 
   1  -5   3       77.94       74.17      2.70 o 
   2  -5   3        0.20        0.36      0.44 o 
   3  -5   3      121.72      110.68     12.97 o 
   4  -5   3       12.37       11.76      1.85 o 
   5  -5   3        6.35        7.34      1.70 o 
   6  -5   3       10.01       13.30      2.21 o 
   7  -5   3        0.09        0.52      1.27 o 
   8  -5   3        0.13        1.55      1.38 o 
   9  -5   3       14.57       18.00      3.72 o 
 -10  -4   3        1.20        4.35      2.58 o 
  -9  -4   3       21.54       27.30      4.72 o 
  -8  -4   3      573.27      544.75     20.11 o 
  -7  -4   3       21.61       26.89      4.31 o 
  -6  -4   3       37.78       33.31      2.47 o 
  -5  -4   3      217.53      201.23      6.01 o 
  -4  -4   3      215.99      228.21      8.07 o 
  -3  -4   3      584.89      633.71     18.93 o 
  -2  -4   3      591.15      582.03     17.63 o 
  -1  -4   3      507.38      475.51     14.96 o 
   0  -4   3      637.21      709.15     21.01 o 
   1  -4   3      106.90       86.12      4.68 o 
   2  -4   3        0.31        2.09      0.63 o 
   3  -4   3       58.63       54.32      5.56 o 
   4  -4   3        0.31       -1.14      0.86 o 
   5  -4   3      444.11      435.23     23.12 o 
   6  -4   3       59.78       56.51      3.29 o 
   7  -4   3       33.98       37.26      3.94 o 
   8  -4   3       11.07       14.39      2.32 o 
   9  -4   3        7.30        8.69      2.92 o 
 -10  -3   3        3.36       -0.57      2.15 o 
  -9  -3   3        3.95        7.21      2.90 o 
  -8  -3   3       49.97       43.40      5.16 o 
  -7  -3   3      423.54      441.27     16.54 o 
  -6  -3   3      551.70      596.18     13.59 o 
  -5  -3   3       17.79       19.29      1.87 o 
  -4  -3   3       64.21       79.53      4.26 o 
  -3  -3   3      538.67      662.22     19.36 o 
  -2  -3   3      130.51      124.91      5.38 o 
  -1  -3   3      318.59      315.50     10.40 o 
   0  -3   3      310.99      291.89      9.88 o 
   1  -3   3        0.40        0.19      0.47 o 
   2  -3   3     1306.53     1331.87     35.21 o 
   3  -3   3      402.84      431.86     10.61 o 
   4  -3   3     1645.52     1712.62     32.58 o 
   5  -3   3      110.37      110.43      4.22 o 
   6  -3   3      418.03      397.14     10.10 o 
   7  -3   3       27.35       30.97      2.81 o 
   8  -3   3       70.07       77.18      4.10 o 
   9  -3   3       25.47       30.90      4.65 o 
  10  -3   3        5.02        6.09      2.48 o 
  -9  -2   3        7.24        3.72      2.37 o 
  -8  -2   3       94.95       95.85      6.68 o 
  -7  -2   3       89.52      101.96      6.68 o 
  -6  -2   3       15.02       15.19      1.86 o 
  -5  -2   3       68.26       66.91      4.01 o 
  -4  -2   3       10.08       13.41      1.94 o 
  -3  -2   3     2353.87     2512.20     66.09 o 
  -2  -2   3        5.42        4.01      1.07 o 
  -1  -2   3        8.65       12.64      1.57 o 
   0  -2   3      553.63      498.95     14.78 o 
   1  -2   3      524.32      500.78     10.33 o 
   2  -2   3      253.92      279.82      9.33 o 
   3  -2   3      374.15      375.36      6.43 o 
   4  -2   3      176.74      193.99      3.84 o 
   5  -2   3       59.86       51.07      2.66 o 
   6  -2   3      109.26      113.46      4.31 o 
   7  -2   3        0.88        0.13      1.08 o 
   8  -2   3        0.09       -0.23      1.91 o 
   9  -2   3        1.77        2.14      2.21 o 
  10  -2   3        7.15       11.81      3.53 o 
 -10  -1   3       16.15       21.28      3.86 o 
  -8  -1   3       20.94       22.60      3.62 o 
  -7  -1   3      461.05      458.29     16.37 o 
  -4  -1   3      102.77      106.64      5.15 o 
  -3  -1   3     1214.50     1152.82     31.81 o 
  -2  -1   3      138.22      160.96      6.11 o 
  -1  -1   3      166.27      161.86      5.97 o 
   0  -1   3        0.17        1.34      0.73 o 
   1  -1   3     9690.37     8886.18    128.17 o 
   2  -1   3       78.60       78.28      1.92 o 
   3  -1   3      182.53      191.76      4.80 o 
   4  -1   3      236.59      204.57      5.91 o 
   5  -1   3      103.29       92.89      3.93 o 
   6  -1   3       55.58       49.28      2.65 o 
   7  -1   3      115.69      122.64      4.60 o 
   8  -1   3       69.70       66.75      5.52 o 
   9  -1   3        1.84        1.19      1.91 o 
  10  -1   3        3.89        0.41      1.94 o 
 -10   0   3        0.10        5.63      2.28 o 
  -9   0   3        0.01        0.50      1.76 o 
  -8   0   3        2.99        6.50      2.32 o 
  -7   0   3      124.73      114.26      6.48 o 
  -6   0   3       52.60       51.97      4.10 o 
  -5   0   3        6.90        4.27      1.57 o 
  -4   0   3      819.46      844.23     24.63 o 
  -3   0   3       10.72       11.68      1.82 o 
  -2   0   3       12.80       16.54      1.67 o 
  -1   0   3       48.93       55.40      2.96 o 
   0   0   3    18410.54    15864.08    287.10 o 
   1   0   3    21077.03    16585.62    589.95 o 
   2   0   3      921.95      961.60     14.57 o 
   3   0   3       52.58       35.64      1.70 o 
   4   0   3       87.34       87.69      2.30 o 
   5   0   3      287.44      297.96      5.66 o 
   6   0   3      416.74      396.24      7.32 o 
   7   0   3        4.35        5.57      2.26 o 
   8   0   3        1.48        2.19      2.07 o 
   9   0   3       50.47       43.38      5.09 o 
  10   0   3       41.20       43.88      5.47 o 
  11   0   3        0.34        1.34      2.15 o 
  -9   1   3        0.06        2.64      1.87 o 
  -8   1   3       42.46       50.59      3.20 o 
  -7   1   3      151.78      142.76      5.23 o 
  -6   1   3       85.24       62.53      4.58 o 
  -5   1   3      130.26      138.21      6.79 o 
  -4   1   3       76.28       61.00      4.01 o 
  -3   1   3       20.67       15.28      2.12 o 
  -2   1   3       15.17       18.31      1.92 o 
  -1   1   3     2013.31     1995.70     36.36 o 
   0   1   3      245.76      210.13      4.82 o 
   1   1   3     1126.23     1182.20     20.59 o 
   2   1   3     3622.80     3572.32     51.47 o 
   3   1   3        0.02        2.10      1.45 o 
   4   1   3      734.21      734.17     11.64 o 
   5   1   3      769.42      790.92     12.67 o 
   6   1   3        4.38        6.75      0.86 o 
   7   1   3       23.74       26.62      2.96 o 
   8   1   3      214.82      198.75      9.51 o 
   9   1   3        1.69        5.43      2.55 o 
  10   1   3        0.11        3.13      2.12 o 
  11   1   3        3.70        4.77      2.35 o 
  -8   2   3        0.13        0.70      1.01 o 
  -7   2   3       64.21       68.95      3.58 o 
  -6   2   3       84.63       85.46      3.75 o 
  -5   2   3       16.26       17.52      1.81 o 
  -4   2   3      851.92      826.10     16.72 o 
  -3   2   3      916.26     1000.96     28.74 o 
  -2   2   3        3.19        7.82      1.64 o 
  -1   2   3       31.32       29.72      1.58 o 
   0   2   3      491.49      490.93      9.95 o 
   1   2   3     1386.21     1456.63     21.48 o 
   2   2   3      267.47      230.89      4.95 o 
   3   2   3      120.36       98.74      2.68 o 
   4   2   3        6.19        9.15      0.70 o 
   5   2   3       48.91       45.86      1.49 o 
   6   2   3        2.22        0.97      0.92 o 
   7   2   3       54.41       54.46      3.29 o 
   8   2   3        8.03       12.42      1.92 o 
   9   2   3       69.82       68.62      5.57 o 
  10   2   3       72.86       60.55      5.49 o 
  11   2   3        2.75        9.81      2.92 o 
  -8   3   3       18.71       19.20      3.67 o 
  -7   3   3        0.05        1.59      1.15 o 
  -6   3   3        0.00       -0.88      0.91 o 
  -5   3   3       50.95       53.17      2.80 o 
  -4   3   3       51.48       54.07      2.62 o 
  -3   3   3      249.53      296.83      7.02 o 
  -2   3   3      104.46       77.56      2.12 o 
  -1   3   3      131.63      150.52      3.55 o 
   0   3   3     1170.76     1184.44     22.28 o 
   1   3   3      832.52      827.13     18.23 o 
   2   3   3     1426.93     1435.16     26.47 o 
   3   3   3       17.05       25.59      1.21 o 
   4   3   3      268.12      242.68      8.60 o 
   5   3   3      114.23      137.07      6.02 o 
   6   3   3       96.26       96.58      5.20 o 
   7   3   3       40.78       46.66      3.79 o 
   8   3   3       27.39       33.42      2.74 o 
   9   3   3        0.77       -0.61      1.26 o 
  10   3   3        1.19        0.84      1.91 o 
  11   3   3        0.83        3.97      2.12 o 
  -8   4   3       14.63       18.68      3.72 o 
  -7   4   3        1.35        2.74      1.78 o 
  -6   4   3       14.22       18.29      3.42 o 
  -5   4   3      206.97      188.77     12.67 o 
  -4   4   3      304.11      287.96      7.41 o 
  -3   4   3      339.72      352.64      8.19 o 
  -2   4   3      156.82      149.72      3.32 o 
  -1   4   3      546.55      558.28      9.11 o 
   0   4   3      268.42      283.67      8.53 o 
   1   4   3      853.91      903.88     30.88 o 
   2   4   3      460.28      427.35      9.05 o 
   3   4   3      400.99      380.21      8.06 o 
   4   4   3       29.04       25.50      3.52 o 
   5   4   3      144.82      133.76      6.25 o 
   6   4   3      250.18      221.51      8.90 o 
   7   4   3       48.13       44.24      3.81 o 
   8   4   3        1.76        2.32      1.96 o 
   9   4   3       17.84       15.67      3.10 o 
  10   4   3        5.24        3.75      1.56 o 
  11   4   3       39.32       50.24      5.81 o 
  -8   5   3       10.15        9.44      3.08 o 
  -7   5   3        0.49        2.74      1.83 o 
  -6   5   3       70.67       55.42      5.20 o 
  -5   5   3        9.81       11.56      2.85 o 
  -4   5   3      269.94      284.48     11.93 o 
  -3   5   3      499.91      463.34     11.83 o 
  -2   5   3      117.12      118.56      2.99 o 
  -1   5   3       48.34       47.67      2.26 o 
   0   5   3      567.15      614.42     14.07 o 
   1   5   3       23.61       32.22      1.86 o 
   2   5   3      107.24       88.48      3.09 o 
   3   5   3        0.40        1.42      2.08 o 
   4   5   3        8.13        4.43      1.10 o 
   5   5   3       17.55       14.41      2.51 o 
   6   5   3      297.08      270.16     10.56 o 
   7   5   3        2.50        3.49      2.01 o 
   8   5   3        1.88        1.16      1.78 o 
   9   5   3       58.35       54.00      4.95 o 
  10   5   3       38.53       42.62      4.86 o 
  11   5   3        1.93        2.28      2.19 o 
  -7   6   3        7.51       10.65      3.21 o 
  -6   6   3        9.90        6.32      2.49 o 
  -5   6   3        2.07        3.86      2.14 o 
  -4   6   3       91.58       84.88      6.22 o 
  -3   6   3       47.63       41.78      4.13 o 
  -2   6   3      129.25      113.48      3.98 o 
  -1   6   3      261.10      232.39      6.19 o 
   0   6   3       14.15       13.87      1.47 o 
   1   6   3     1045.33     1153.42     22.45 o 
   2   6   3      470.64      502.64     10.97 o 
   3   6   3       10.65        6.50      1.20 o 
   4   6   3        2.03        2.53      0.73 o 
   5   6   3      177.48      163.09      7.59 o 
   6   6   3      195.24      179.17      8.33 o 
   7   6   3       12.90       18.00      3.31 o 
   8   6   3       42.89       44.02      4.70 o 
   9   6   3        3.13        2.10      2.24 o 
  10   6   3        8.98        7.94      2.89 o 
  11   6   3       21.57       18.47      3.92 o 
  -7   7   3        0.00        3.70      2.23 o 
  -6   7   3       19.26       19.75      4.15 o 
  -5   7   3        3.55        5.04      2.67 o 
  -4   7   3        1.82        3.70      2.19 o 
  -3   7   3      152.32      157.89      8.69 o 
  -2   7   3       25.61       25.25      2.59 o 
  -1   7   3      147.94      141.97      4.63 o 
   0   7   3       66.02       68.69      3.08 o 
   1   7   3      822.28      827.26     17.09 o 
   2   7   3       21.37       21.29      1.91 o 
   3   7   3       40.17       32.12      2.23 o 
   4   7   3       65.19       55.15      2.55 o 
   5   7   3      169.63      164.25      7.96 o 
   6   7   3        2.39        5.86      2.35 o 
   7   7   3      171.16      162.31      8.46 o 
   8   7   3       33.14       31.95      4.40 o 
   9   7   3       34.02       26.37      4.38 o 
  10   7   3        6.10        2.48      2.40 o 
  11   7   3        0.03       -0.98      2.24 o 
  -6   8   3        7.61        9.58      3.22 o 
  -5   8   3        0.33        0.30      2.07 o 
  -4   8   3       20.29       18.02      3.92 o 
  -3   8   3       66.79       55.28      5.52 o 
  -2   8   3        0.26       -0.57      1.67 o 
  -1   8   3       74.73       80.87      3.50 o 
   0   8   3      115.91      128.15      4.56 o 
   1   8   3       15.99       15.33      1.92 o 
   2   8   3      197.85      173.84      5.50 o 
   3   8   3      174.27      161.91      6.69 o 
   4   8   3        4.85        6.50      2.55 o 
   5   8   3      205.49      198.34      9.31 o 
   6   8   3       34.08       28.05      3.95 o 
   7   8   3       40.79       40.82      4.74 o 
   8   8   3        3.67       -0.64      1.91 o 
   9   8   3       10.12       14.41      3.63 o 
  10   8   3       14.99       11.33      3.31 o 
  -5   9   3       17.82       20.25      4.47 o 
  -4   9   3       17.75       20.07      4.33 o 
  -3   9   3        1.65        1.32      2.05 o 
  -2   9   3      222.07      186.23      9.96 o 
  -1   9   3       36.42       26.50      4.06 o 
   0   9   3       12.26       17.53      2.08 o 
   1   9   3      223.96      218.12      6.65 o 
   2   9   3      290.50      295.70     14.02 o 
   3   9   3        3.56        1.04      1.29 o 
   4   9   3       22.46       22.42      3.85 o 
   5   9   3       43.31       50.54      5.31 o 
   6   9   3      369.65      340.40     13.86 o 
   7   9   3      124.52      106.39      7.16 o 
   8   9   3        9.83       11.08      3.21 o 
   9   9   3       74.47       72.25      6.32 o 
  10   9   3        6.30        4.27      2.78 o 
  -4  10   3        6.98       11.83      3.65 o 
  -3  10   3       10.73       10.92      3.33 o 
  -2  10   3       13.32       16.15      3.72 o 
  -1  10   3       74.56       73.02      6.05 o 
   0  10   3       72.89       70.52      5.72 o 
   1  10   3       24.58       26.01      2.57 o 
   2  10   3        2.37        1.93      1.29 o 
   3  10   3      178.40      168.20      5.91 o 
   4  10   3       19.52       27.62      4.29 o 
   5  10   3      202.87      196.56     10.10 o 
   6  10   3       51.39       41.96      5.27 o 
   7  10   3        1.60        1.94      2.12 o 
   8  10   3       27.53       29.87      4.68 o 
   9  10   3        0.01        1.07      2.33 o 
  -3  11   3        6.91       10.83      3.45 o 
  -2  11   3       31.94       34.41      5.32 o 
  -1  11   3        0.07       -0.53      1.69 o 
   0  11   3       11.75       15.48      3.58 o 
   1  11   3        0.94       -0.04      1.73 o 
   2  11   3       73.77       82.00      4.26 o 
   3  11   3       17.42       21.62      3.90 o 
   4  11   3        0.98        2.21      2.48 o 
   5  11   3       12.64       16.63      3.90 o 
   6  11   3        4.63        9.15      3.24 o 
   7  11   3        0.73        1.99      2.51 o 
   8  11   3        1.59       -0.43      2.28 o 
   9  11   3       37.20       32.98      5.31 o 
  -2  12   3        7.53       11.79      3.74 o 
  -1  12   3        3.38        4.26      2.56 o 
   0  12   3        7.07        9.44      3.08 o 
   1  12   3       14.69       31.66      4.65 o 
   2  12   3       46.09       37.91      4.79 o 
   3  12   3       67.14       68.24      5.75 o 
   4  12   3       45.99       59.09      5.77 o 
   5  12   3        0.70        0.21      2.15 o 
   6  12   3        2.74        0.87      2.48 o 
   7  12   3        5.73       11.34      3.69 o 
   0  13   3        6.32       15.97      3.69 o 
   1  13   3        7.98        8.80      3.21 o 
   4  13   3       15.93       25.20      4.72 o 
   5  13   3        8.30        9.40      3.54 o 
   6  13   3       13.53       14.23      4.31 o 
  -4 -12   4        7.67       10.67      2.87 o 
  -3 -12   4       31.26       38.25      5.18 o 
  -2 -12   4        8.02       13.20      3.42 o 
  -1 -12   4        0.09       -0.34      1.76 o 
   0 -12   4        5.69        5.22      2.65 o 
   1 -12   4       26.77       32.06      5.38 o 
  -6 -11   4        1.85        4.86      2.28 o 
  -5 -11   4        0.58        2.80      1.94 o 
  -4 -11   4        2.25        7.57      2.48 o 
  -3 -11   4       10.65       15.16      2.39 o 
  -2 -11   4       28.54       40.73      5.18 o 
  -1 -11   4        6.12       10.45      3.05 o 
   0 -11   4        0.00       -1.21      2.08 o 
   1 -11   4       12.31        8.35      3.13 o 
   2 -11   4       24.24       25.36      4.84 o 
   3 -11   4        2.17        7.30      3.21 o 
  -7 -10   4       40.49       56.81      5.66 o 
  -6 -10   4        0.12        2.92      1.96 o 
  -5 -10   4        1.46        4.81      2.07 o 
  -4 -10   4       28.15       31.54      4.45 o 
  -3 -10   4       98.35      103.01     11.91 o 
  -2 -10   4       40.52       42.25      2.98 o 
  -1 -10   4      317.80      287.58     12.96 o 
   0 -10   4       10.03        9.69      2.90 o 
   1 -10   4        2.02        5.27      2.60 o 
   2 -10   4       31.58       26.11      4.58 o 
   3 -10   4        1.13        2.58      2.32 o 
   4 -10   4       16.04       21.25      4.36 o 
  -8  -9   4       14.98       15.74      3.97 o 
  -7  -9   4       39.18       50.31      6.05 o 
  -6  -9   4        4.14        6.89      2.35 o 
  -5  -9   4       16.41       16.05      3.40 o 
  -4  -9   4       54.92       62.79      6.51 o 
  -3  -9   4       14.48       21.93      3.78 o 
  -2  -9   4      292.39      307.37      8.78 o 
  -1  -9   4      395.65      369.68     14.75 o 
   0  -9   4       77.50       76.45      5.95 o 
   1  -9   4       34.66       31.68      4.52 o 
   2  -9   4       67.30       70.68      6.04 o 
   3  -9   4       62.55       70.02      6.11 o 
   4  -9   4        0.51       -0.23      2.10 o 
   5  -9   4       25.91       22.55      4.59 o 
  -8  -8   4       38.30       42.97      5.97 o 
  -7  -8   4       41.65       40.16      5.45 o 
  -6  -8   4        0.02        0.39      1.41 o 
  -5  -8   4        1.40        0.69      1.37 o 
  -4  -8   4       35.35       29.70      2.72 o 
  -3  -8   4      621.72      585.82     13.83 o 
  -2  -8   4      649.80      618.30     14.21 o 
  -1  -8   4        0.42        1.42      1.07 o 
   0  -8   4      237.31      239.44     10.85 o 
   1  -8   4       45.84       46.53      4.70 o 
   2  -8   4       60.98       59.82      5.31 o 
   3  -8   4        6.24        5.89      2.51 o 
   4  -8   4      192.18      181.61      9.99 o 
   5  -8   4       32.38       39.42      3.55 o 
   6  -8   4       11.79       11.13      2.19 o 
  -9  -7   4        6.11        8.33      3.10 o 
  -8  -7   4       47.10       42.69      5.86 o 
  -7  -7   4       31.71       30.65      4.86 o 
  -6  -7   4        0.92        4.08      2.12 o 
  -5  -7   4      287.70      244.33      9.83 o 
  -4  -7   4      405.92      381.48     23.51 o 
  -3  -7   4      297.87      332.60      8.91 o 
  -2  -7   4       25.66       22.08      4.67 o 
  -1  -7   4       94.08      100.24      4.65 o 
   0  -7   4       19.82       23.29      2.24 o 
   1  -7   4       40.28       38.29      3.97 o 
   2  -7   4      129.47      125.53      7.37 o 
   3  -7   4        0.31        2.21      2.01 o 
   4  -7   4       12.44       11.62      2.18 o 
   5  -7   4      161.43      147.00      6.00 o 
   6  -7   4       37.53       37.31      4.28 o 
   7  -7   4        5.35        5.57      1.71 o 
  -9  -6   4        1.41        1.53      2.21 o 
  -8  -6   4       71.41       67.51      6.38 o 
  -7  -6   4       54.63       52.29      5.95 o 
  -6  -6   4      432.03      437.53     16.97 o 
  -5  -6   4      830.79      857.30     18.75 o 
  -4  -6   4      177.66      149.48      8.84 o 
  -3  -6   4      101.47       86.99      3.74 o 
  -2  -6   4      168.79      170.21      5.43 o 
  -1  -6   4       85.72       78.26      3.35 o 
   0  -6   4        7.18        7.87      1.30 o 
   1  -6   4      771.21      805.96     33.25 o 
   2  -6   4       46.33       48.71      4.22 o 
   3  -6   4       12.35       13.60      2.02 o 
   4  -6   4       23.81       20.32      2.47 o 
   5  -6   4       66.76       68.78      3.89 o 
   6  -6   4       58.47       53.19      3.73 o 
   7  -6   4        2.00        3.40      1.63 o 
   8  -6   4        2.61        4.63      3.14 o 
  -9  -5   4        7.21        8.85      3.29 o 
  -8  -5   4       15.64       14.78      3.92 o 
  -7  -5   4       43.03       45.25      5.61 o 
  -6  -5   4     1310.42     1399.08     40.91 o 
  -5  -5   4        7.64       14.05      2.62 o 
  -4  -5   4       89.43       91.23      3.97 o 
  -3  -5   4      332.30      300.80     12.93 o 
  -2  -5   4       67.12       72.43      4.45 o 
  -1  -5   4        0.24        2.30      1.23 o 
   0  -5   4     1127.20     1163.43     33.43 o 
   1  -5   4       37.57       42.16      2.13 o 
   2  -5   4       34.39       34.19      2.17 o 
   3  -5   4      194.18      202.44      6.31 o 
   4  -5   4       28.16       27.58      2.59 o 
   5  -5   4        6.17        6.65      1.68 o 
   6  -5   4       86.55       82.14      4.21 o 
   7  -5   4        7.95       14.04      2.35 o 
   8  -5   4       26.57       25.41      2.99 o 
   9  -5   4        5.71        9.87      2.96 o 
  -9  -4   4        7.05        5.02      2.58 o 
  -8  -4   4       18.34       32.09      5.11 o 
  -7  -4   4       64.70       79.12      6.45 o 
  -6  -4   4        7.73        9.57      1.79 o 
  -5  -4   4       14.37       13.46      1.78 o 
  -4  -4   4      435.76      413.36     14.00 o 
  -3  -4   4      173.07      151.82      6.80 o 
  -2  -4   4      288.27      268.73      9.87 o 
  -1  -4   4        2.28       10.90      2.03 o 
   0  -4   4      127.37      133.89      6.32 o 
   1  -4   4     1196.61     1290.92     36.35 o 
   2  -4   4      378.89      398.53     13.18 o 
   3  -4   4      515.74      513.81     11.83 o 
   4  -4   4      355.35      323.19     12.34 o 
   5  -4   4       50.97       45.37      2.89 o 
   6  -4   4      114.96      111.00      7.42 o 
   7  -4   4        0.90        1.52      1.29 o 
   8  -4   4       34.43       39.54      3.43 o 
   9  -4   4        8.30        4.20      2.56 o 
 -10  -3   4       48.73       63.58      6.22 o 
  -9  -3   4       95.19      116.10      8.01 o 
  -8  -3   4       67.27       79.84      6.64 o 
  -7  -3   4       89.58      103.31      7.32 o 
  -6  -3   4      111.83      109.68      6.07 o 
  -5  -3   4       27.81       31.40      3.06 o 
  -4  -3   4      201.86      202.52      8.30 o 
  -3  -3   4        0.46       -0.11      0.77 o 
  -2  -3   4       74.51       56.74      3.63 o 
  -1  -3   4       36.20       63.11      3.79 o 
   0  -3   4       29.51       41.01      3.06 o 
   1  -3   4      123.22      120.26      5.68 o 
   2  -3   4      637.29      632.72     13.41 o 
   3  -3   4      591.79      568.24     12.47 o 
   4  -3   4        3.02        1.75      1.01 o 
   5  -3   4      145.71      134.18      4.82 o 
   6  -3   4       50.34       52.13      3.11 o 
   7  -3   4      194.94      184.41      6.36 o 
   8  -3   4        9.27        8.87      3.03 o 
   9  -3   4        0.41        0.11      1.92 o 
  10  -3   4        0.11       -0.34      2.14 o 
  -9  -2   4        9.44        7.39      2.58 o 
  -8  -2   4       25.87       37.54      4.90 o 
  -7  -2   4       34.91       36.60      4.54 o 
  -6  -2   4        1.80        2.21      1.41 o 
  -5  -2   4       24.97       22.90      2.83 o 
  -4  -2   4      166.94      163.00      7.14 o 
  -3  -2   4      274.07      355.94     12.16 o 
  -2  -2   4      539.46      597.57     18.08 o 
  -1  -2   4      585.75      534.75     16.22 o 
   0  -2   4       22.72       10.77      1.71 o 
   1  -2   4      561.71      554.33     11.52 o 
   2  -2   4     2309.94     2341.05     46.04 o 
   3  -2   4       79.67       66.59      3.02 o 
   4  -2   4       11.63       14.38      0.95 o 
   5  -2   4      460.37      480.48     11.14 o 
   6  -2   4      204.41      196.95      6.11 o 
   7  -2   4      153.75      129.45      4.96 o 
   8  -2   4       21.62       19.96      3.88 o 
   9  -2   4       15.44       11.72      3.35 o 
  10  -2   4       13.04       13.11      3.60 o 
  -8  -1   4      102.03       98.55      6.73 o 
  -7  -1   4      354.59      315.36     12.07 o 
  -6  -1   4       11.02       13.13      2.46 o 
  -5  -1   4      130.33      123.31      6.20 o 
  -4  -1   4       14.86       12.63      2.14 o 
  -3  -1   4      650.76      678.11     20.44 o 
  -2  -1   4      425.01      435.92     13.82 o 
  -1  -1   4      192.80      174.13      6.77 o 
   0  -1   4      349.79      303.87     10.01 o 
   1  -1   4     1022.57      998.84     15.36 o 
   2  -1   4      244.75      213.73      4.17 o 
   3  -1   4       57.49       56.64      3.10 o 
   4  -1   4      118.11      127.23      3.32 o 
   5  -1   4      690.45      704.49     11.65 o 
   6  -1   4      236.72      233.25      6.59 o 
   7  -1   4       49.57       55.83      3.13 o 
   8  -1   4      108.31      103.29      6.87 o 
   9  -1   4       48.50       51.79      5.59 o 
  10  -1   4        0.24       -0.11      2.07 o 
  -9   0   4        4.30        5.27      2.24 o 
  -8   0   4        1.33        3.37      1.83 o 
  -7   0   4       10.27        7.80      2.10 o 
  -6   0   4      173.25      178.75      8.41 o 
  -5   0   4        7.63        8.26      2.07 o 
  -4   0   4      114.53      141.06      6.64 o 
  -2   0   4       19.83       15.92      2.10 o 
  -1   0   4        4.00        7.00      1.44 o 
   0   0   4     2994.34     3091.77     55.64 o 
   1   0   4     2375.46     2498.31     36.48 o 
   2   0   4       15.10       14.54      0.93 o 
   3   0   4     1124.15     1171.10     17.89 o 
   4   0   4      470.38      414.72      7.27 o 
   5   0   4      159.98      172.89      3.89 o 
   6   0   4      118.74      115.28      3.15 o 
   7   0   4       41.33       40.68      4.10 o 
   8   0   4      118.58      119.51      7.36 o 
   9   0   4       60.95       53.98      5.40 o 
  10   0   4       12.17       11.15      3.45 o 
  11   0   4        0.16       -0.12      2.30 o 
  -8   1   4       47.10       50.46      3.27 o 
  -7   1   4       78.38       81.15      5.79 o 
  -6   1   4       38.97       41.10      3.90 o 
  -5   1   4       74.18       74.17      5.00 o 
  -4   1   4       26.05       25.70      3.06 o 
  -3   1   4       55.66       64.90      4.17 o 
  -2   1   4       50.77       58.38      3.69 o 
  -1   1   4       92.52      122.79      3.65 o 
   0   1   4      106.35      120.58      3.52 o 
   1   1   4     8989.81     8750.42    163.61 o 
   2   1   4     7673.74     7509.88    107.71 o 
   3   1   4      220.71      218.20      4.21 o 
   4   1   4      748.61      776.60     12.39 o 
   5   1   4       34.49       35.77      1.55 o 
   6   1   4       91.19       93.72      2.79 o 
   7   1   4       27.75       30.06      2.42 o 
   8   1   4      185.38      171.94      8.87 o 
   9   1   4       38.44       34.64      4.75 o 
  10   1   4        2.27        0.69      2.07 o 
  11   1   4        1.40        5.52      2.53 o 
  -8   2   4       19.24       18.18      3.47 o 
  -7   2   4       44.40       44.25      4.42 o 
  -6   2   4      201.01      190.97      6.14 o 
  -5   2   4      186.20      197.39      9.73 o 
  -4   2   4      122.87      107.48      6.02 o 
  -3   2   4      125.88      112.28      5.88 o 
  -2   2   4       96.44       86.09      4.77 o 
  -1   2   4     2095.70     2149.76     39.59 o 
   1   2   4     1875.49     1889.70     33.48 o 
   2   2   4      169.96      176.45      3.92 o 
   3   2   4       53.57       59.42      1.76 o 
   4   2   4      196.52      197.37      4.00 o 
   5   2   4      186.14      173.52      3.75 o 
   6   2   4       20.08       17.81      2.22 o 
   7   2   4        2.87        2.51      1.23 o 
   8   2   4       67.03       67.49      4.06 o 
   9   2   4      105.76       89.70      6.61 o 
  10   2   4       30.71       30.38      4.79 o 
  11   2   4       27.38       34.78      5.18 o 
  -8   3   4        0.75        2.44      1.98 o 
  -7   3   4        1.05        2.32      1.94 o 
  -6   3   4       76.30       79.23      5.75 o 
  -5   3   4        3.61        2.70      1.13 o 
  -4   3   4      374.71      381.87      9.02 o 
  -3   3   4        5.69       10.16      6.02 o 
  -2   3   4     1605.59     1679.49     25.30 o 
  -1   3   4      179.95      194.44      3.72 o 
   0   3   4       16.72       22.53      1.52 o 
   1   3   4      213.94      203.88      7.55 o 
   2   3   4       84.27       98.02      2.31 o 
   3   3   4      641.86      701.40     11.18 o 
   4   3   4      156.70      150.44      3.94 o 
   5   3   4      663.68      739.86     11.95 o 
   6   3   4        6.19        5.01      1.28 o 
   7   3   4       41.78       44.10      2.81 o 
   8   3   4       17.93       18.35      2.27 o 
   9   3   4       12.76       11.72      2.14 o 
  10   3   4       41.31       48.74      5.54 o 
  11   3   4        4.15        7.69      2.94 o 
  -8   4   4        0.01        2.49      1.87 o 
  -7   4   4       76.03       73.02      6.00 o 
  -6   4   4       17.95       21.51      3.78 o 
  -5   4   4       35.14       38.22      4.43 o 
  -4   4   4      202.09      199.08      9.33 o 
  -3   4   4       59.53       61.75      2.62 o 
  -2   4   4      536.14      562.02      9.46 o 
  -1   4   4      482.97      433.49      9.79 o 
   0   4   4      885.85      829.25     16.57 o 
   1   4   4      229.84      213.10      5.49 o 
   2   4   4     1704.26     1698.67     31.56 o 
   3   4   4      624.03      658.36     13.25 o 
   4   4   4      167.63      181.23      4.60 o 
   5   4   4      538.68      600.73     18.43 o 
   6   4   4        7.94       13.57      2.53 o 
   7   4   4       27.42       22.56      3.19 o 
   8   4   4      131.86      132.06      6.39 o 
   9   4   4       12.60       12.21      2.15 o 
  10   4   4        2.85        1.66      2.08 o 
  11   4   4        0.61        2.53      2.14 o 
  -8   5   4        0.42        2.55      2.01 o 
  -7   5   4       20.55       25.24      4.45 o 
  -6   5   4       30.46       31.59      4.59 o 
  -5   5   4      165.80      159.60      8.87 o 
  -4   5   4      176.68      160.33      8.48 o 
  -3   5   4      117.13      114.83      6.68 o 
  -2   5   4      299.88      271.23     31.58 o 
  -1   5   4       16.02       23.62      1.91 o 
   0   5   4      226.53      229.49      6.07 o 
   1   5   4      353.30      342.97      8.04 o 
   2   5   4     1726.49     1758.41     32.88 o 
   3   5   4       24.97       23.17      1.93 o 
   4   5   4        4.96        4.96      0.81 o 
   5   5   4       13.24       11.79      2.48 o 
   6   5   4       37.28       37.24      3.78 o 
   7   5   4      149.90      144.23      7.41 o 
   8   5   4       19.19       15.64      3.21 o 
   9   5   4        4.89        4.79      2.60 o 
  10   5   4        8.71        5.97      1.89 o 
  11   5   4        0.01        2.19      2.12 o 
  -7   6   4        8.21        7.52      2.48 o 
  -6   6   4        2.76        4.51      2.44 o 
  -5   6   4       12.72       12.91      3.29 o 
  -4   6   4      100.42       97.22      6.73 o 
  -3   6   4       30.50       29.23      2.28 o 
  -2   6   4        0.00        0.10      0.78 o 
  -1   6   4       35.82       28.00      2.04 o 
   0   6   4      942.83      962.98     19.58 o 
   1   6   4      154.52      172.67      5.12 o 
   2   6   4      364.83      351.36      8.39 o 
   3   6   4      269.69      251.75      6.49 o 
   4   6   4        5.32        2.70      0.78 o 
   5   6   4       11.62       13.73      2.85 o 
   6   6   4        6.73        7.27      2.44 o 
   7   6   4        5.10        5.47      2.37 o 
   8   6   4       11.17       16.58      3.38 o 
   9   6   4       20.41       18.20      3.63 o 
  10   6   4        5.42        6.02      2.72 o 
  11   6   4       21.63       20.57      3.29 o 
  -6   7   4        0.68       -0.32      1.60 o 
  -5   7   4      128.88      128.79      8.55 o 
  -4   7   4        2.46       -0.87      1.66 o 
  -3   7   4       45.03       42.53      4.99 o 
  -2   7   4       64.77       55.47      5.21 o 
  -1   7   4      207.15      185.15      5.72 o 
   0   7   4       71.50       68.76      3.16 o 
   1   7   4      154.00      155.79      7.65 o 
   2   7   4      211.99      190.19      5.67 o 
   3   7   4      167.18      178.15      7.12 o 
   4   7   4        3.21        3.29      1.98 o 
   5   7   4       60.95       50.68      4.72 o 
   6   7   4        3.81        3.92      2.28 o 
   7   7   4       21.43       23.17      3.88 o 
   8   7   4       35.94       40.50      4.90 o 
   9   7   4       75.15       63.86      5.66 o 
  10   7   4        0.84        0.09      2.24 o 
  11   7   4        0.78        2.32      2.81 o 
  -6   8   4        0.01       -1.39      1.71 o 
  -5   8   4        1.48        1.10      1.76 o 
  -4   8   4       35.50       34.57      5.11 o 
  -3   8   4      148.09      141.94      8.66 o 
  -2   8   4        3.00        5.73      2.64 o 
  -1   8   4        7.69       12.64      3.54 o 
   0   8   4       92.90       76.66      3.53 o 
   1   8   4       60.95       57.32      3.41 o 
   2   8   4        8.25        9.62      1.67 o 
   3   8   4       86.15      100.81      4.02 o 
   4   8   4     1195.95     1206.33     34.83 o 
   5   8   4       78.89       65.63      5.57 o 
   6   8   4      118.96      116.97      7.41 o 
   7   8   4       16.35       19.48      3.92 o 
   8   8   4       63.34       51.32      5.15 o 
   9   8   4       49.57       43.97      5.40 o 
  10   8   4        1.98       -2.89      1.92 o 
  -5   9   4        4.03        6.71      2.94 o 
  -4   9   4       27.14       21.01      4.31 o 
  -3   9   4        9.40       12.18      3.33 o 
  -2   9   4      108.82      121.28      8.00 o 
  -1   9   4        3.35        1.60      1.89 o 
   0   9   4        5.83        5.28      1.44 o 
   1   9   4       42.14       40.70      4.62 o 
   2   9   4        1.81        1.76      1.28 o 
   3   9   4      385.02      369.67     13.74 o 
   4   9   4       48.03       44.25      4.93 o 
   5   9   4       30.79       32.91      4.63 o 
   6   9   4      351.36      327.31     13.77 o 
   7   9   4       68.21       58.48      5.50 o 
   8   9   4       28.47       27.57      4.63 o 
   9   9   4        0.12       -2.15      1.89 o 
  10   9   4        5.20        5.57      2.80 o 
  -4  10   4        0.00        0.45      2.01 o 
  -3  10   4       12.45       22.24      4.51 o 
  -2  10   4        1.79        5.34      2.62 o 
  -1  10   4       12.14       24.26      4.31 o 
   0  10   4       24.61       29.90      4.33 o 
   1  10   4       16.09       22.02      4.32 o 
   2  10   4        3.55        5.79      1.66 o 
   3  10   4        0.39        1.77      1.29 o 
   4  10   4      228.49      213.65     10.51 o 
   5  10   4       98.11      100.46      7.28 o 
   6  10   4        4.50        7.09      3.12 o 
   7  10   4        2.05       -1.07      1.91 o 
   8  10   4       13.36       12.72      3.79 o 
   9  10   4        0.08        1.34      2.32 o 
  -3  11   4        0.26       -0.41      1.94 o 
  -2  11   4        0.08        2.87      2.42 o 
  -1  11   4        8.78       14.14      3.69 o 
   0  11   4      103.78      118.98      7.92 o 
   1  11   4       10.49       11.59      3.12 o 
   2  11   4        8.10       14.27      2.28 o 
   3  11   4      122.77      125.04      7.66 o 
   4  11   4        0.57       -1.76      2.17 o 
   5  11   4        0.13        1.73      2.60 o 
   6  11   4       22.18       24.93      4.59 o 
   7  11   4       26.69       22.58      4.42 o 
   8  11   4        4.15        4.15      2.89 o 
   9  11   4        5.48        6.38      3.40 o 
  -1  12   4       31.26       40.11      5.88 o 
   0  12   4        7.64       10.49      2.92 o 
   1  12   4        3.21        5.88      2.60 o 
   2  12   4       29.33       38.89      4.95 o 
   3  12   4        0.81        3.08      2.32 o 
   4  12   4        0.17        0.55      2.58 o 
   5  12   4       23.23       29.12      4.99 o 
   6  12   4        1.71        1.21      2.42 o 
   7  12   4       24.13       24.20      4.93 o 
   1  13   4        0.28        4.95      2.48 o 
   4  13   4        7.46       14.89      3.97 o 
   5  13   4        2.41        1.16      2.56 o 
   6  13   4        1.53        3.70      2.94 o 
  -3 -12   5        2.15        3.94      2.67 o 
  -2 -12   5        1.05        1.92      2.32 o 
  -1 -12   5        0.05       -1.87      1.82 o 
  -5 -11   5       45.92       60.85      5.63 o 
  -4 -11   5        3.00        9.31      2.60 o 
  -3 -11   5        0.04       -1.42      1.58 o 
  -2 -11   5        4.48        1.73      2.10 o 
  -1 -11   5       32.24       37.11      5.25 o 
   0 -11   5        1.29        0.50      2.07 o 
   1 -11   5        3.05        3.42      2.44 o 
   2 -11   5        3.09        2.53      2.40 o 
  -6 -10   5        5.30        3.13      1.94 o 
  -5 -10   5       25.58       29.72      4.68 o 
  -4 -10   5        0.54        1.23      1.25 o 
  -3 -10   5       25.21       33.60      3.22 o 
  -2 -10   5        2.27        4.38      2.14 o 
  -1 -10   5        6.96        6.20      2.53 o 
   0 -10   5        0.11       -1.03      1.51 o 
   1 -10   5      177.10      168.26      9.87 o 
   2 -10   5        0.58        3.06      2.39 o 
   3 -10   5        1.31        4.02      2.56 o 
   4 -10   5       12.54       16.60      4.11 o 
  -7  -9   5        5.82        5.75      2.56 o 
  -6  -9   5        5.98       13.93      3.37 o 
  -5  -9   5        0.30        0.00      1.48 o 
  -4  -9   5       13.62       12.60      2.15 o 
  -3  -9   5       16.08       21.08      2.53 o 
  -2  -9   5       11.19       13.60      2.10 o 
  -1  -9   5        2.33        4.27      2.49 o 
   0  -9   5      249.84      221.83     10.92 o 
   1  -9   5       12.90       14.48      3.44 o 
   2  -9   5        3.85        1.16      1.98 o 
   3  -9   5       28.35       32.66      4.95 o 
   4  -9   5        0.26       -0.80      1.76 o 
   5  -9   5        0.23        0.80      2.30 o 
  -8  -8   5       10.14       15.65      4.04 o 
  -7  -8   5        3.46        1.66      1.91 o 
  -6  -8   5       17.71       16.13      3.69 o 
  -5  -8   5       49.13       50.58      4.81 o 
  -4  -8   5       16.14       18.84      2.40 o 
  -3  -8   5      253.12      234.89      7.45 o 
  -2  -8   5       49.03       54.55      4.53 o 
  -1  -8   5      127.68      130.80      5.00 o 
   0  -8   5        0.13       -1.92      1.28 o 
   1  -8   5       20.39       23.22      3.94 o 
   2  -8   5        2.91        2.21      1.96 o 
   3  -8   5      105.65      105.89      7.37 o 
   4  -8   5       33.69       36.26      5.04 o 
   5  -8   5        0.03       -1.01      1.66 o 
   6  -8   5        0.44       -0.50      1.34 o 
  -8  -7   5        2.13       -0.21      2.05 o 
  -7  -7   5        0.99        1.19      1.92 o 
  -6  -7   5        2.68        4.31      2.14 o 
  -5  -7   5       92.29       79.77      4.04 o 
  -4  -7   5      143.31      141.19      5.48 o 
  -3  -7   5      426.17      432.11     11.08 o 
  -2  -7   5        8.45        8.79      2.03 o 
  -1  -7   5      112.54       99.10      4.70 o 
   0  -7   5      351.00      327.09      8.59 o 
   1  -7   5       15.09       17.33      3.38 o 
   2  -7   5      190.88      189.54      9.53 o 
   3  -7   5      146.62      149.79      8.58 o 
   4  -7   5        4.95        3.68      1.68 o 
   5  -7   5       59.05       62.45      3.90 o 
   6  -7   5        1.34        3.02      1.47 o 
   7  -7   5        2.91        3.97      1.75 o 
  -9  -6   5        5.54        7.96      2.96 o 
  -8  -6   5       16.51       21.19      4.49 o 
  -7  -6   5       29.95       30.61      4.97 o 
  -6  -6   5        7.74       10.12      3.01 o 
  -5  -6   5        1.73        1.98      1.17 o 
  -4  -6   5      104.96      100.53      4.42 o 
  -3  -6   5       15.61       13.82      5.90 o 
  -2  -6   5       32.47       29.97      2.49 o 
  -1  -6   5      188.91      177.97      5.98 o 
   0  -6   5       47.77       48.42      2.64 o 
   1  -6   5       91.24       98.15      7.31 o 
   2  -6   5       37.26       37.35      4.24 o 
   3  -6   5      290.39      261.00      7.88 o 
   4  -6   5      197.27      200.03      6.95 o 
   5  -6   5      292.97      285.57      8.82 o 
   6  -6   5        0.13        1.05      1.37 o 
   7  -6   5        3.76        3.67      1.68 o 
   8  -6   5        4.65        7.35      1.87 o 
  -9  -5   5       65.29       73.23      6.91 o 
  -8  -5   5        9.12       13.41      3.70 o 
  -7  -5   5      235.23      250.11     12.41 o 
  -6  -5   5        1.97        4.18      1.48 o 
  -5  -5   5       46.05       42.74      2.90 o 
  -4  -5   5       13.11       12.61      2.53 o 
  -3  -5   5        1.35       -0.50      0.94 o 
  -2  -5   5       58.97       54.42      4.10 o 
  -1  -5   5      173.36      157.68      7.52 o 
   0  -5   5      291.06      301.72     11.72 o 
   1  -5   5       53.29       40.60      3.70 o 
   2  -5   5       55.24       50.52      4.15 o 
   3  -5   5       19.69       26.67      2.47 o 
   4  -5   5       28.01       28.58      2.71 o 
   5  -5   5       38.52       34.49      3.05 o 
   6  -5   5        1.24        1.05      1.44 o 
   7  -5   5       14.28       18.11      2.61 o 
   8  -5   5       18.99       21.21      2.85 o 
  -9  -4   5       55.55       66.73      6.52 o 
  -8  -4   5       31.99       43.90      5.77 o 
  -7  -4   5       86.70       97.18      7.27 o 
  -6  -4   5        8.51       11.75      1.99 o 
  -5  -4   5      161.25      148.22      7.37 o 
  -4  -4   5       19.20       18.54      2.72 o 
  -3  -4   5      283.80      311.42     11.68 o 
  -2  -4   5       76.36       79.66      4.83 o 
  -1  -4   5      146.60      166.51      7.53 o 
   1  -4   5      161.52      205.10      8.80 o 
   2  -4   5      627.59      650.84     14.29 o 
   3  -4   5        9.85        8.52      1.54 o 
   4  -4   5      323.72      335.23      8.97 o 
   5  -4   5        1.60        3.82      1.42 o 
   6  -4   5        1.79        2.82      1.38 o 
   7  -4   5       54.19       52.32      3.79 o 
   8  -4   5        0.18        1.57      1.39 o 
   9  -4   5        2.27        3.53      2.23 o 
  -9  -3   5        0.21        2.80      2.44 o 
  -8  -3   5       86.27       96.22      7.27 o 
  -7  -3   5      167.36      173.23      9.71 o 
  -6  -3   5        0.92        0.46      1.42 o 
  -5  -3   5      124.95      113.74      6.34 o 
  -4  -3   5      112.10      119.91      6.39 o 
  -3  -3   5        3.69        3.83      1.41 o 
  -2  -3   5      123.11      108.85      5.65 o 
  -1  -3   5     2263.26     2419.38     64.81 o 
   0  -3   5      510.82      462.53     15.19 o 
   1  -3   5     1254.03     1267.83     35.80 o 
   2  -3   5        3.25        9.10      1.45 o 
   3  -3   5       44.51       37.84      2.41 o 
   4  -3   5      201.45      208.75     14.78 o 
   5  -3   5      173.73      150.47      7.45 o 
   6  -3   5      168.79      158.97      5.70 o 
   7  -3   5      101.47       94.16      4.43 o 
   8  -3   5        0.23        2.78      2.03 o 
   9  -3   5       86.61       81.71      6.70 o 
  -9  -2   5        8.37       15.17      3.72 o 
  -8  -2   5        5.67        8.28      2.76 o 
  -7  -2   5       67.94       61.85      4.83 o 
  -6  -2   5      322.45      294.09     11.70 o 
  -5  -2   5       17.02       14.53      2.53 o 
  -4  -2   5        6.14        2.32      1.46 o 
  -3  -2   5        6.79       11.72      2.24 o 
  -2  -2   5        9.18       16.19      2.40 o 
  -1  -2   5       38.52       38.98      3.03 o 
   0  -2   5        9.03        6.80      1.57 o 
   1  -2   5      258.64      253.35      9.40 o 
   2  -2   5      922.08     1010.30     20.02 o 
   3  -2   5      730.61      726.72     11.98 o 
   4  -2   5      160.97      138.45      3.34 o 
   5  -2   5       47.50       41.60      2.54 o 
   6  -2   5       55.12       56.83      3.16 o 
   7  -2   5       58.34       56.35      3.29 o 
   8  -2   5       27.40       31.97      4.70 o 
   9  -2   5       11.41       13.25      3.44 o 
  10  -2   5        0.36       -0.34      1.91 o 
  -9  -1   5        0.10        5.73      2.23 o 
  -8  -1   5        1.16        2.01      2.03 o 
  -7  -1   5      291.73      242.18     10.42 o 
  -6  -1   5       74.49       70.90      4.99 o 
  -5  -1   5        0.79        2.53      1.51 o 
  -4  -1   5      148.77      156.18      7.39 o 
  -3  -1   5     1406.72     1488.34     41.49 o 
  -2  -1   5      500.21      576.95     18.13 o 
  -1  -1   5      361.51      432.66     14.09 o 
   0  -1   5       25.21       18.68      2.23 o 
   1  -1   5      575.42      528.73     11.06 o 
   2  -1   5      295.85      273.79      5.29 o 
   3  -1   5      279.74      285.81      5.52 o 
   4  -1   5        0.01        0.32      0.46 o 
   5  -1   5     1076.54     1144.09     38.55 o 
   6  -1   5      297.67      298.09     15.24 o 
   7  -1   5        0.16        1.79      1.19 o 
   8  -1   5       22.41       25.80      4.36 o 
   9  -1   5        3.35        4.38      2.81 o 
  10  -1   5        4.61        4.75      2.71 o 
  -7   0   5        2.32        2.42      1.57 o 
  -6   0   5       51.08       53.16      4.27 o 
  -5   0   5      959.13      910.08     27.59 o 
  -4   0   5       68.03       72.78      4.74 o 
  -3   0   5      257.12      270.39     10.42 o 
  -2   0   5       18.79       13.04      2.19 o 
  -1   0   5       29.08       24.42      2.39 o 
   0   0   5      111.00      109.48      4.95 o 
   1   0   5     3621.15     3500.71     50.92 o 
   2   0   5      157.95      199.82      5.65 o 
   3   0   5       62.66       78.61      2.31 o 
   4   0   5       33.77       42.51      3.42 o 
   5   0   5      736.36      768.70     12.68 o 
   6   0   5       59.33       58.09      3.23 o 
   7   0   5      149.81      146.57      7.84 o 
   8   0   5       55.35       57.11      5.40 o 
   9   0   5       82.00       88.08      6.79 o 
  10   0   5        0.94       -0.96      1.89 o 
  -8   1   5        2.32        5.08      2.12 o 
  -7   1   5        1.35        0.96      1.34 o 
  -6   1   5       28.92       28.92      3.94 o 
  -5   1   5      167.82      180.47      8.80 o 
  -4   1   5       53.13       51.32      4.19 o 
  -3   1   5        8.19        8.46      2.08 o 
  -2   1   5       25.99       32.86      2.94 o 
  -1   1   5       43.10       35.52      2.01 o 
   0   1   5      582.42      548.75     11.62 o 
   1   1   5        0.35        1.46      0.49 o 
   2   1   5       75.79       72.88      2.57 o 
   3   1   5       12.42       21.49      1.19 o 
   4   1   5       25.80       30.75      1.46 o 
   5   1   5       84.19       91.18      2.64 o 
   6   1   5       65.62       71.44      2.43 o 
   7   1   5      190.48      195.21      5.98 o 
   8   1   5       12.68       11.83      3.19 o 
   9   1   5       51.44       54.82      5.45 o 
  10   1   5       15.60       14.07      3.81 o 
  11   1   5       50.89       52.75      6.41 o 
  -8   2   5        5.13        7.94      2.67 o 
  -7   2   5       22.60       26.27      4.17 o 
  -6   2   5      156.16      163.50      8.78 o 
  -5   2   5        5.16        3.65      1.78 o 
  -4   2   5      186.95      191.14      8.90 o 
  -3   2   5     1058.64     1147.51     33.55 o 
  -2   2   5      886.96      878.26     26.18 o 
  -1   2   5        1.38        6.04      2.92 o 
   0   2   5       18.87       28.46      7.91 o 
   1   2   5      161.57      194.34      3.84 o 
   2   2   5       10.09        9.28      0.85 o 
   3   2   5      418.93      534.89      8.99 o 
   4   2   5      103.14      101.64      2.67 o 
   5   2   5      372.09      400.06     15.27 o 
   6   2   5       11.86       12.96      1.72 o 
   7   2   5        8.45        9.59      1.73 o 
   8   2   5        0.42       -0.48      1.56 o 
   9   2   5      168.81      188.47      9.99 o 
  10   2   5       64.91       59.29      6.00 o 
  11   2   5       28.89       31.04      5.13 o 
  -8   3   5        0.63        3.44      1.92 o 
  -7   3   5       67.99       64.82      5.70 o 
  -6   3   5       46.95       40.12      4.83 o 
  -5   3   5      158.63      170.18      8.94 o 
  -4   3   5        8.40        7.78      2.32 o 
  -3   3   5      555.32      532.48     18.06 o 
  -2   3   5       65.43       77.71      2.22 o 
  -1   3   5      890.10      995.35     19.95 o 
   0   3   5      108.22      114.50      3.87 o 
   1   3   5     3590.48     3721.47     54.08 o 
   2   3   5      712.97      698.69     11.22 o 
   3   3   5      476.03      546.77      9.15 o 
   4   3   5       67.46       73.01      2.21 o 
   5   3   5       44.67       45.48      1.73 o 
   6   3   5       12.07       15.99      2.75 o 
   7   3   5      269.30      266.09     13.86 o 
   8   3   5       31.98       32.80      2.85 o 
   9   3   5      294.45      278.69     12.39 o 
  10   3   5        0.48        0.45      2.35 o 
  11   3   5        3.04        1.37      2.21 o 
  -8   4   5       11.45       14.26      3.28 o 
  -7   4   5       60.94       51.49      5.15 o 
  -6   4   5        0.01        1.58      1.73 o 
  -5   4   5       39.52       32.07      4.33 o 
  -4   4   5       80.61       71.59      5.41 o 
  -3   4   5       60.65       55.17      4.51 o 
  -2   4   5       21.16       25.31      2.11 o 
  -1   4   5      413.49      419.31     13.75 o 
   0   4   5       45.71       45.47      2.45 o 
   1   4   5     2668.72     2896.30     52.93 o 
   2   4   5      852.96      928.44     14.50 o 
   3   4   5       12.11        8.11      0.86 o 
   4   4   5      262.21      247.02      4.97 o 
   5   4   5      180.84      161.60      5.01 o 
   6   4   5       40.28       48.21      3.78 o 
   7   4   5       32.92       38.77      2.80 o 
   8   4   5        0.03        0.95      1.32 o 
   9   4   5      213.48      219.86      7.33 o 
  10   4   5       22.39       33.44      4.84 o 
  11   4   5       10.66       10.03      3.42 o 
  -7   5   5        1.07        3.03      1.87 o 
  -6   5   5        0.48        2.35      1.96 o 
  -5   5   5      179.60      173.92      9.53 o 
  -4   5   5      122.40      113.19      7.18 o 
  -3   5   5        1.97        2.01      1.62 o 
  -2   5   5       26.93       31.27      2.32 o 
  -1   5   5       31.53       21.58      1.99 o 
   0   5   5      831.11      886.38     18.13 o 
   1   5   5       30.78       32.02      2.09 o 
   2   5   5       23.06       23.89      1.83 o 
   3   5   5      315.07      292.99      7.16 o 
   4   5   5      101.33       86.25      3.09 o 
   5   5   5       17.78       15.73      2.89 o 
   6   5   5       12.32       13.77      2.87 o 
   7   5   5      282.06      267.86     11.18 o 
   8   5   5        4.90       10.27      2.03 o 
   9   5   5      202.93      216.57     10.38 o 
  10   5   5        0.51        2.07      1.57 o 
  11   5   5       32.29       29.05      4.70 o 
  -7   6   5        7.48       14.12      3.65 o 
  -6   6   5       14.62       11.04      3.33 o 
  -5   6   5        2.92        2.24      1.99 o 
  -4   6   5        5.41        6.77      2.53 o 
  -3   6   5      739.29      718.89     16.01 o 
  -2   6   5      229.41      206.96      6.34 o 
  -1   6   5       66.58       62.32      3.11 o 
   0   6   5       13.50       15.56      3.03 o 
   1   6   5       63.21       65.06      3.05 o 
   2   6   5       38.73       29.71      2.13 o 
   3   6   5      560.60      549.22     12.04 o 
   4   6   5        0.04       -0.38      0.70 o 
   5   6   5       26.91       30.77      3.86 o 
   6   6   5        0.00        3.26      2.26 o 
   7   6   5       84.15       76.28      5.77 o 
   8   6   5       31.12       31.81      4.33 o 
   9   6   5       16.31       10.33      3.10 o 
  10   6   5       66.75       64.17      4.25 o 
  11   6   5        0.05        1.42      3.68 o 
  -6   7   5        0.42       -0.77      1.69 o 
  -5   7   5        5.97        4.38      2.46 o 
  -4   7   5       73.59       75.90      6.27 o 
  -3   7   5      149.72      135.36      8.25 o 
  -2   7   5      771.26      778.70     17.10 o 
  -1   7   5       28.55       27.92      2.40 o 
   0   7   5       94.92      101.98      4.07 o 
   1   7   5       49.33       49.39      2.82 o 
   2   7   5        1.02        9.18      6.18 o 
   3   7   5      254.93      235.24      6.57 o 
   4   7   5       35.48       38.27      4.22 o 
   5   7   5       93.08       97.79      6.36 o 
   6   7   5      218.96      221.08     10.36 o 
   7   7   5        2.29       -0.21      2.23 o 
   8   7   5       15.87       20.21      3.94 o 
   9   7   5       48.36       58.36      6.02 o 
  10   7   5        1.88        1.07      2.72 o 
  11   7   5        9.98        8.15      2.09 o 
  -5   8   5        0.47        5.04      2.78 o 
  -4   8   5        3.30        2.19      2.30 o 
  -3   8   5       61.69       56.51      5.50 o 
  -2   8   5       11.72       11.99      3.29 o 
  -1   8   5      185.38      185.90      6.17 o 
   0   8   5       22.59       22.00      2.20 o 
   1   8   5       54.99       57.14      3.15 o 
   2   8   5      248.72      246.69      7.35 o 
   3   8   5        7.94        8.35      1.60 o 
   4   8   5        2.17        6.09      2.71 o 
   5   8   5     1358.00     1313.74     38.04 o 
   6   8   5      156.08      166.64      9.01 o 
   7   8   5        2.92        2.40      2.55 o 
   8   8   5       25.87       28.46      4.65 o 
   9   8   5       40.02       37.27      5.15 o 
  10   8   5        0.00        0.25      2.35 o 
  -5   9   5       14.55       19.55      4.26 o 
  -4   9   5        1.42        0.69      1.94 o 
  -3   9   5        0.78        1.55      2.23 o 
  -2   9   5       15.49       14.89      3.54 o 
  -1   9   5      158.67      165.94      9.26 o 
   0   9   5       15.32       14.33      2.00 o 
   1   9   5        8.41       12.21      1.97 o 
   2   9   5        4.24        3.55      1.46 o 
   3   9   5       21.98       24.65      2.48 o 
   4   9   5      243.63      225.35     10.54 o 
   5   9   5        6.78        9.01      3.31 o 
   6   9   5       75.27       60.51      5.73 o 
   7   9   5       23.52       23.86      4.36 o 
   8   9   5       29.26       19.71      4.31 o 
   9   9   5        3.50        3.28      2.72 o 
  10   9   5       17.68       16.13      4.24 o 
  -4  10   5        0.83       -1.03      1.78 o 
  -3  10   5        8.45       17.86      4.36 o 
  -2  10   5       22.40       31.91      4.99 o 
  -1  10   5       25.60       36.13      5.06 o 
   0  10   5        0.08       -1.16      1.87 o 
   1  10   5       48.43       46.77      3.13 o 
   2  10   5      167.77      163.53      5.89 o 
   3  10   5        8.97       11.54      3.12 o 
   4  10   5       24.27       33.82      4.74 o 
   5  10   5       87.82       74.65      6.22 o 
   6  10   5       16.75       21.50      4.27 o 
   7  10   5        3.96        5.43      2.87 o 
   8  10   5        0.35       -1.16      2.05 o 
   9  10   5       15.79       11.81      3.69 o 
  -2  11   5        0.00        3.83      2.33 o 
  -1  11   5        0.00        2.28      2.23 o 
   0  11   5        4.91        8.73      2.97 o 
   1  11   5      179.01      203.15      7.05 o 
   2  11   5       63.11       59.12      3.65 o 
   3  11   5        5.38        8.41      2.94 o 
   4  11   5       45.07       47.78      5.50 o 
   5  11   5       20.68       24.72      4.58 o 
   6  11   5        4.90        3.53      2.62 o 
   7  11   5       55.25       51.06      6.16 o 
   8  11   5        1.13       -0.07      2.19 o 
  -1  12   5        4.09        9.08      3.22 o 
   0  12   5       13.68       21.41      4.15 o 
   1  12   5        0.06        4.31      2.37 o 
   2  12   5        6.04       10.26      2.87 o 
   3  12   5       14.30       14.10      3.31 o 
   4  12   5        6.52        9.71      3.40 o 
   5  12   5        2.55       11.54      3.42 o 
   6  12   5       41.93       42.26      5.77 o 
   7  12   5        0.51        2.05      2.89 o 
   3  13   5        0.78        1.51      2.05 o 
   4  13   5        0.40        2.53      2.62 o 
   5  13   5       20.15       22.35      4.65 o 
  -4 -11   6        1.09        3.49      2.07 o 
  -3 -11   6       18.58       21.55      4.01 o 
  -2 -11   6        3.76        4.56      2.32 o 
  -1 -11   6        0.50        2.56      2.14 o 
   0 -11   6       42.97       36.76      5.43 o 
   1 -11   6        0.51       -1.67      1.82 o 
  -5 -10   6        0.21        1.62      1.78 o 
  -4 -10   6        0.23        5.36      1.50 o 
  -3 -10   6       11.22        9.84      1.99 o 
  -2 -10   6       15.12       18.73      3.79 o 
  -1 -10   6       33.42       35.81      5.00 o 
   0 -10   6        1.58        2.65      2.14 o 
   1 -10   6        0.02        1.32      2.01 o 
   2 -10   6       15.79       18.36      4.15 o 
   3 -10   6        0.01       -0.32      1.99 o 
  -6  -9   6        8.13       11.04      3.17 o 
  -5  -9   6        0.65        1.05      1.67 o 
  -4  -9   6       20.69       20.28      4.94 o 
  -3  -9   6      148.97      149.92      6.95 o 
  -2  -9   6        0.85        3.40      1.42 o 
  -1  -9   6       55.68       59.75      5.40 o 
   0  -9   6        7.26        5.54      2.55 o 
   1  -9   6       23.66       26.07      4.38 o 
   2  -9   6       25.08       30.76      4.97 o 
   3  -9   6        0.13        1.07      2.15 o 
   4  -9   6        1.07        0.34      2.46 o 
   5  -9   6        2.45       -0.64      1.98 o 
  -7  -8   6       32.39       34.03      5.25 o 
  -6  -8   6        7.62        8.14      2.96 o 
  -5  -8   6       51.23       50.36      5.65 o 
  -4  -8   6       93.11       87.42      4.49 o 
  -3  -8   6       16.89       17.33      2.38 o 
  -2  -8   6       27.66       30.18      2.88 o 
  -1  -8   6       23.24       24.77      2.56 o 
   0  -8   6       24.04       19.47      3.69 o 
   1  -8   6       24.65       23.10      3.95 o 
   2  -8   6      127.56      119.39      7.75 o 
   3  -8   6        7.58       10.77      3.33 o 
   4  -8   6       72.87       82.92      6.95 o 
   5  -8   6        4.73       10.15      3.29 o 
   6  -8   6       14.35       14.51      2.44 o 
  -8  -7   6        0.96        1.78      2.42 o 
  -7  -7   6        7.44        5.77      2.64 o 
  -6  -7   6       87.45       81.87      6.61 o 
  -5  -7   6        0.79        2.28      1.30 o 
  -4  -7   6       38.57       41.80      3.10 o 
  -3  -7   6        7.66        8.08      1.92 o 
  -2  -7   6      171.78      166.86      6.01 o 
  -1  -7   6       68.67       67.75      3.55 o 
   0  -7   6        0.84        1.14      1.05 o 
   1  -7   6      221.92      209.45     10.24 o 
   2  -7   6        6.06        7.78      2.80 o 
   3  -7   6        4.20        3.88      2.26 o 
   4  -7   6        0.41        2.26      2.24 o 
   5  -7   6       53.59       56.05      4.00 o 
   6  -7   6        0.45        1.19      1.50 o 
   7  -7   6        7.29       11.83      2.32 o 
  -8  -6   6        0.51        1.39      2.19 o 
  -7  -6   6       82.27       90.49      7.32 o 
  -6  -6   6        5.58        6.18      2.56 o 
  -5  -6   6       54.08       50.32      3.30 o 
  -4  -6   6       10.46       12.24      2.04 o 
  -3  -6   6      171.07      160.94      8.25 o 
  -2  -6   6      195.95      173.30      8.57 o 
  -1  -6   6       20.64       21.23      3.42 o 
   0  -6   6       90.57       72.96      5.43 o 
   1  -6   6      201.24      184.32      9.12 o 
   2  -6   6        0.28        2.81      1.78 o 
   3  -6   6        8.39        9.40      2.67 o 
   4  -6   6      120.23      111.54      5.05 o 
   5  -6   6        3.58        1.74      1.60 o 
   6  -6   6        1.40        0.23      1.34 o 
   7  -6   6        2.13        1.48      1.50 o 
  -8  -5   6        8.27       11.50      3.45 o 
  -7  -5   6       10.02        9.92      3.37 o 
  -6  -5   6       25.62       30.24      3.02 o 
  -5  -5   6       17.15       18.29      3.10 o 
  -4  -5   6      143.21      143.81      7.62 o 
  -3  -5   6       30.36       33.59      3.51 o 
  -2  -5   6      260.07      257.28     10.85 o 
  -1  -5   6      598.85      608.06     20.16 o 
   0  -5   6      121.81      120.51      6.80 o 
   1  -5   6      106.89      100.26      6.14 o 
   2  -5   6       27.62       20.96      3.28 o 
   3  -5   6        9.55        7.68      1.69 o 
   4  -5   6        2.17        0.98      1.21 o 
   5  -5   6        5.02        4.33      1.61 o 
   6  -5   6      143.82      135.63      5.75 o 
   7  -5   6        9.65       10.68      2.64 o 
   8  -5   6        0.21        3.71      1.60 o 
  -9  -4   6        0.01        1.82      2.35 o 
  -8  -4   6       20.95       30.40      5.13 o 
  -7  -4   6        0.57        2.80      2.24 o 
  -6  -4   6       36.83       38.50      3.99 o 
  -5  -4   6       29.41       26.93      3.53 o 
  -4  -4   6       19.16       20.27      3.21 o 
  -3  -4   6      113.78      121.67      6.73 o 
  -2  -4   6      158.09      138.59      7.09 o 
  -1  -4   6      238.36      202.15      8.85 o 
   0  -4   6       10.02       10.74      2.37 o 
   1  -4   6      335.20      314.98     12.22 o 
   2  -4   6       51.84       57.93      4.47 o 
   3  -4   6       85.32       85.22      3.85 o 
   4  -4   6        0.39        0.58      1.08 o 
   5  -4   6       76.40       72.07      3.85 o 
   6  -4   6        3.55        6.53      4.67 o 
   7  -4   6       98.37       89.77      6.38 o 
   8  -4   6        2.19        3.10      2.32 o 
   9  -4   6        1.94        3.62      2.30 o 
  -9  -3   6        0.32        3.49      2.30 o 
  -8  -3   6        0.21        1.82      2.01 o 
  -6  -3   6       30.90       32.27      4.10 o 
  -5  -3   6        6.94        8.80      2.49 o 
  -4  -3   6       82.80       75.99      5.24 o 
  -3  -3   6      154.64      143.63      7.16 o 
  -2  -3   6        1.25        2.40      1.28 o 
  -1  -3   6        2.48        1.46      1.19 o 
   0  -3   6      350.27      304.80     11.43 o 
   1  -3   6        8.80        5.43      1.67 o 
   2  -3   6       72.51       70.11      3.28 o 
   3  -3   6       35.85       34.52      2.50 o 
   4  -3   6       32.67       33.50      4.13 o 
   5  -3   6       15.97       16.21      2.11 o 
   6  -3   6      143.40      132.22      5.27 o 
   7  -3   6       11.81       15.42      2.30 o 
   8  -3   6        3.26        4.56      2.35 o 
   9  -3   6       12.76       12.77      3.51 o 
  -9  -2   6        5.52        9.85      3.44 o 
  -7  -2   6        3.32        4.99      2.10 o 
  -6  -2   6       17.60       21.64      3.54 o 
  -5  -2   6       85.27       97.77      6.20 o 
  -4  -2   6        7.78        4.90      1.96 o 
  -3  -2   6      161.14      159.01      7.73 o 
  -2  -2   6      430.72      505.04     16.99 o 
  -1  -2   6      107.51      125.36      6.23 o 
   0  -2   6      168.42      155.58      7.16 o 
   1  -2   6      858.24      716.96     21.96 o 
   2  -2   6      566.10      586.62     12.85 o 
   3  -2   6        0.01       -0.69      0.46 o 
   4  -2   6       79.01       79.45      2.75 o 
   5  -2   6       46.63       46.54      2.78 o 
   6  -2   6       91.60       93.61      4.18 o 
   7  -2   6       23.66       24.90      2.58 o 
   8  -2   6       53.69       43.95      5.31 o 
   9  -2   6        2.38        2.87      2.30 o 
  10  -2   6        1.77        1.05      2.24 o 
  -9  -1   6       15.68       15.35      3.45 o 
  -7  -1   6       57.40       55.92      4.83 o 
  -6  -1   6       14.71       15.62      3.10 o 
  -5  -1   6       22.52       21.66      3.26 o 
  -4  -1   6      176.10      161.53      7.89 o 
  -3  -1   6       19.26       26.84      3.29 o 
  -2  -1   6       47.78       43.33      3.70 o 
  -1  -1   6       13.98       16.44      2.53 o 
   0  -1   6       83.79       78.80      4.67 o 
   1  -1   6       16.62       19.06      2.53 o 
   2  -1   6      144.91      146.50      3.57 o 
   3  -1   6     1568.54     1592.10     33.34 o 
   4  -1   6      158.84      145.66      3.63 o 
   5  -1   6        0.13       -0.25      1.15 o 
   6  -1   6       75.22       74.91      3.50 o 
   7  -1   6       92.02       78.23      6.02 o 
   8  -1   6       80.56       74.99      6.11 o 
   9  -1   6       14.03       12.93      3.62 o 
  10  -1   6        0.03        0.14      2.07 o 
  -7   0   6        4.67        7.53      2.32 o 
  -6   0   6      486.83      405.29     15.26 o 
  -5   0   6       52.62       49.56      4.24 o 
  -4   0   6       29.64       27.98      3.40 o 
  -3   0   6      227.97      230.46      9.79 o 
  -2   0   6       45.98       54.00      4.08 o 
  -1   0   6       13.78       13.86      2.30 o 
   0   0   6      225.59      239.30      9.35 o 
   1   0   6     1124.52     1182.65     22.98 o 
   2   0   6       87.43       78.12      3.15 o 
   3   0   6       16.36       19.98      4.78 o 
   4   0   6      145.67      167.74      3.96 o 
   5   0   6       49.83       56.19      2.15 o 
   6   0   6      146.44      146.82      3.83 o 
   7   0   6      151.01      150.38      8.21 o 
   8   0   6        4.86        4.27      2.53 o 
   9   0   6       58.51       57.34      5.77 o 
  10   0   6        0.34        2.03      2.67 o 
  -8   1   6       18.94       17.15      3.29 o 
  -3   1   6       22.22       16.70      2.74 o 
  -2   1   6       15.06       15.07      2.62 o 
  -1   1   6        6.10        6.36      1.80 o 
   0   1   6       55.57       64.70      2.87 o 
   1   1   6        3.69       12.65      1.44 o 
   2   1   6     1122.76     1218.26     18.91 o 
   3   1   6      911.32      972.67     15.49 o 
   4   1   6     1049.60     1175.62     18.52 o 
   5   1   6        6.61        4.18      0.83 o 
   6   1   6        4.53        4.27      0.85 o 
   7   1   6       57.58       56.17      4.88 o 
   8   1   6       42.21       45.89      5.09 o 
   9   1   6       12.58        8.87      3.38 o 
  10   1   6        7.40        4.63      2.99 o 
  11   1   6        6.97        7.57      3.44 o 
  -8   2   6        0.03        1.53      1.42 o 
  -7   2   6       14.92       16.56      3.54 o 
  -6   2   6       94.60       94.48      6.79 o 
  -5   2   6       61.68       59.52      5.18 o 
  -4   2   6      128.00      116.79      6.98 o 
  -3   2   6       42.20       37.08      3.63 o 
  -2   2   6       17.91       15.69      2.71 o 
  -1   2   6       27.26       27.07      2.89 o 
   0   2   6        1.96        0.29      0.70 o 
   1   2   6      123.58      126.90      4.78 o 
   2   2   6      286.57      363.88      6.64 o 
   3   2   6      600.45      613.99     14.62 o 
   4   2   6       93.86      104.38      2.92 o 
   5   2   6       10.14        9.51      1.05 o 
   6   2   6       78.26       85.16      3.57 o 
   7   2   6       38.01       41.08      2.87 o 
   8   2   6       59.94       59.21      5.15 o 
   9   2   6       39.89       32.07      4.75 o 
  10   2   6       80.74       81.88      7.05 o 
  11   2   6        7.59        5.61      3.05 o 
  -8   3   6        6.03        6.39      2.37 o 
  -7   3   6       29.27       36.51      5.08 o 
  -6   3   6        0.24        0.46      1.60 o 
  -5   3   6       71.71       69.26      5.68 o 
  -4   3   6       92.81       90.27      6.20 o 
  -3   3   6        4.04        6.00      2.10 o 
  -2   3   6       19.30       23.67      3.26 o 
  -1   3   6      952.01      955.15     19.64 o 
   0   3   6       78.35       63.02      2.91 o 
   1   3   6      185.56      220.75      6.63 o 
   2   3   6        9.50       16.86      1.14 o 
   3   3   6      617.55      697.24     11.53 o 
   4   3   6      160.54      160.58      3.77 o 
   5   3   6       73.89       77.33      2.45 o 
   6   3   6       18.02       18.09      1.98 o 
   7   3   6       37.75       37.55      2.86 o 
   8   3   6       23.60       26.17      3.22 o 
   9   3   6       12.65       10.10      3.21 o 
  10   3   6      184.05      172.75      9.99 o 
  11   3   6       27.18       24.65      4.81 o 
  -7   4   6        0.16        0.78      1.80 o 
  -6   4   6       15.58       16.37      3.51 o 
  -5   4   6       48.07       50.74      5.06 o 
  -4   4   6       16.17       22.03      3.90 o 
  -3   4   6      196.63      202.59      9.76 o 
  -2   4   6      887.78      917.67     40.24 o 
  -1   4   6      122.87      116.23      4.34 o 
   0   4   6      177.47      179.68      7.00 o 
   1   4   6      135.95      159.67      4.98 o 
   2   4   6      696.32      732.12     14.35 o 
   3   4   6      593.92      566.95      9.65 o 
   4   4   6      339.53      364.78      6.87 o 
   5   4   6        7.72        6.91      1.38 o 
   6   4   6        8.08       11.21      2.12 o 
   7   4   6        5.03        8.51      1.81 o 
   8   4   6       43.42       38.23      3.08 o 
   9   4   6       20.17       22.03      2.82 o 
  10   4   6        1.15        1.89      2.48 o 
  11   4   6       31.90       28.42      4.97 o 
  -7   5   6        0.06        0.55      1.76 o 
  -6   5   6       53.11       42.14      5.47 o 
  -5   5   6       14.62       20.78      3.92 o 
  -4   5   6       62.92       56.67      5.20 o 
  -3   5   6       57.19       50.43      4.81 o 
  -2   5   6        0.10        0.16      1.26 o 
  -1   5   6      719.22      786.08     39.68 o 
   0   5   6      450.04      462.96     10.96 o 
   1   5   6       94.13       86.65      3.55 o 
   2   5   6        1.54        2.17      0.98 o 
   3   5   6       10.83        9.77      0.99 o 
   4   5   6      159.29      143.86      4.16 o 
   5   5   6      119.97      114.95      5.55 o 
   6   5   6      254.30      254.43      7.23 o 
   7   5   6        0.09        0.79      1.23 o 
   8   5   6      246.91      223.76      8.82 o 
   9   5   6       13.71       12.85      2.34 o 
  10   5   6        4.54        5.20      2.00 o 
  11   5   6        0.62        2.19      2.46 o 
  -6   6   6       19.08       16.46      3.70 o 
  -5   6   6       18.79       18.08      3.70 o 
  -4   6   6        0.94        1.37      1.76 o 
  -3   6   6        1.06       -2.40      1.66 o 
  -2   6   6       22.16       23.98      2.40 o 
  -1   6   6      152.76      153.06      5.35 o 
   0   6   6        0.04       -0.56      0.86 o 
   1   6   6       22.63       22.16      2.06 o 
   2   6   6      901.51      939.55     19.34 o 
   3   6   6       17.17       11.89      2.21 o 
   4   6   6       85.63       75.37      5.25 o 
   5   6   6      336.62      319.17     12.48 o 
   6   6   6      339.20      330.96     13.13 o 
   7   6   6      384.77      406.84     15.42 o 
   8   6   6      225.54      235.00      7.56 o 
   9   6   6        6.37        4.57      1.71 o 
  10   6   6        3.32        4.36      1.94 o 
  11   6   6       19.40       18.56      3.88 o 
  -6   7   6       34.82       42.55      6.02 o 
  -5   7   6        8.27        7.98      2.99 o 
  -4   7   6       19.92       17.86      3.78 o 
  -3   7   6        0.04       -0.27      1.67 o 
  -2   7   6       12.30       13.75      2.71 o 
  -1   7   6        1.62        1.41      1.12 o 
   0   7   6       16.01       15.22      1.96 o 
   1   7   6       49.86       55.70      7.34 o 
   2   7   6       64.93       65.43      6.56 o 
   3   7   6       57.13       58.08      2.99 o 
   4   7   6       22.27       20.28      3.37 o 
   5   7   6        9.67        4.77      2.65 o 
   6   7   6      138.98      127.39      7.75 o 
   7   7   6      489.03      470.33     17.40 o 
   8   7   6       12.60       15.78      3.70 o 
   9   7   6        0.25        1.48      1.79 o 
  10   7   6       11.60       11.71      2.41 o 
  -5   8   6       20.19       15.94      3.81 o 
  -4   8   6       30.55       41.96      5.73 o 
  -3   8   6        5.82        8.66      3.01 o 
  -2   8   6       37.16       39.23      4.99 o 
  -1   8   6      189.42      201.64      6.67 o 
   0   8   6        6.73        4.84      1.45 o 
   1   8   6       45.31       49.87      3.07 o 
   2   8   6      272.48      244.87      9.60 o 
   3   8   6       27.44       27.53      2.44 o 
   4   8   6      652.76      619.02     20.62 o 
   5   8   6      226.34      209.95     10.26 o 
   6   8   6        3.93        3.95      2.74 o 
   7   8   6       26.12       26.30      4.42 o 
   8   8   6        1.46       -0.62      2.21 o 
   9   8   6        9.43       15.08      3.95 o 
  10   8   6       18.78       18.02      4.29 o 
  -4   9   6        0.33        0.77      1.94 o 
  -3   9   6       56.20       52.91      6.32 o 
  -2   9   6       84.58       79.27      6.55 o 
  -1   9   6       55.80       53.39      3.34 o 
   0   9   6       18.69       17.39      2.24 o 
   1   9   6      128.22      129.91      8.99 o 
   2   9   6      212.38      234.01      7.31 o 
   3   9   6      565.20      545.26     27.76 o 
   4   9   6      134.47      119.19      7.43 o 
   5   9   6       46.52       42.53      5.15 o 
   6   9   6      101.67       95.70      7.07 o 
   7   9   6      125.11      119.53      8.05 o 
   8   9   6        9.28       13.84      3.86 o 
   9   9   6        1.04       -0.82      2.53 o 
  10   9   6       19.46       22.88      4.77 o 
  -3  10   6        0.06        1.37      2.21 o 
  -2  10   6        0.64        6.07      2.69 o 
  -1  10   6        3.83        6.13      2.60 o 
   0  10   6        4.56        4.26      1.69 o 
   1  10   6       70.43       62.11      4.85 o 
   2  10   6        0.08        3.13      1.45 o 
   3  10   6      260.01      230.86     10.69 o 
   4  10   6        8.60       10.88      3.35 o 
   5  10   6        1.73        3.06      2.69 o 
   6  10   6      137.97      104.89      7.57 o 
   7  10   6        0.01       -0.28      2.39 o 
   8  10   6       19.02       15.33      4.11 o 
   9  10   6       15.24       22.17      4.65 o 
  -2  11   6       39.11       46.69      6.20 o 
  -1  11   6       12.58       18.43      4.06 o 
   0  11   6        5.98        7.92      2.72 o 
   1  11   6       44.92       52.21      3.50 o 
   2  11   6        0.92        2.71      1.42 o 
   3  11   6      102.19       96.63      6.73 o 
   4  11   6        4.39        5.86      2.65 o 
   5  11   6       69.07       63.43      5.98 o 
   6  11   6        2.10        6.75      3.06 o 
   7  11   6       20.99       25.36      4.95 o 
   8  11   6        4.96        3.38      3.15 o 
   0  12   6        8.71       11.47      3.37 o 
   1  12   6        7.32        6.20      2.49 o 
   2  12   6       24.64       29.44      4.38 o 
   3  12   6       22.15       18.91      3.69 o 
   4  12   6        8.13        7.80      2.97 o 
   5  12   6       14.44       20.50      4.38 o 
   6  12   6        1.37        3.76      2.92 o 
   7  12   6        2.25       -0.16      2.17 o 
   4  13   6        1.40        7.12      3.24 o 
  -1 -11   7        5.73        5.09      2.65 o 
  -4 -10   7       20.30       18.91      2.69 o 
  -3 -10   7        0.18        2.84      1.37 o 
  -2 -10   7        0.43        1.32      2.05 o 
  -1 -10   7       14.97       10.53      3.21 o 
   0 -10   7        1.16        0.37      1.99 o 
   1 -10   7       17.85       17.74      3.88 o 
   2 -10   7        4.96        6.64      2.80 o 
  -6  -9   7        5.59        8.99      2.69 o 
  -5  -9   7       17.99       20.64      4.15 o 
  -4  -9   7       11.69       13.86      2.25 o 
  -3  -9   7       31.71       37.76      3.93 o 
  -2  -9   7        3.59        5.49      2.17 o 
  -1  -9   7       54.17       45.77      5.45 o 
   0  -9   7        0.69        2.74      2.10 o 
   1  -9   7       13.76       16.72      3.81 o 
   2  -9   7        5.33        2.07      1.98 o 
   3  -9   7       11.07       11.56      3.47 o 
   4  -9   7       10.51       14.26      3.90 o 
  -6  -8   7        5.08        7.73      2.51 o 
  -5  -8   7        2.30        4.27      1.57 o 
  -4  -8   7      117.75      114.82      5.30 o 
  -3  -8   7      100.82      105.43      4.98 o 
  -2  -8   7      451.89      468.70     12.35 o 
  -1  -8   7       50.81       52.76      3.34 o 
   0  -8   7       52.80       53.85      5.16 o 
   1  -8   7        7.03        4.70      2.23 o 
   2  -8   7       30.56       27.19      4.52 o 
   3  -8   7        0.80        2.67      2.19 o 
   4  -8   7       50.41       46.09      5.89 o 
   5  -8   7        2.01        0.64      2.28 o 
  -7  -7   7        0.84        2.85      1.98 o 
  -6  -7   7        0.01        0.05      1.66 o 
  -5  -7   7       22.26       21.40      2.75 o 
  -4  -7   7        3.96        4.96      1.47 o 
  -3  -7   7      143.26      149.10      5.89 o 
  -2  -7   7      487.53      490.01     15.89 o 
  -1  -7   7       88.86       87.51      4.21 o 
   0  -7   7       71.27       63.37      3.62 o 
   1  -7   7        2.43        3.05      1.92 o 
   2  -7   7        7.78        7.07      2.62 o 
   3  -7   7       21.70       22.21      4.08 o 
   4  -7   7        1.18        2.19      2.28 o 
   5  -7   7       48.13       47.80      4.14 o 
   6  -7   7        9.46       11.86      2.38 o 
  -7  -6   7        7.39       12.50      3.65 o 
  -6  -6   7       19.35       14.21      3.40 o 
  -5  -6   7       71.11       61.41      3.73 o 
  -4  -6   7       80.69       76.45      5.82 o 
  -3  -6   7       57.63       62.37      5.22 o 
  -2  -6   7        2.16        3.40      1.96 o 
  -1  -6   7       37.87       35.90      4.40 o 
   0  -6   7       97.88       97.34      6.54 o 
   1  -6   7      314.81      285.64     12.41 o 
   2  -6   7       40.27       39.11      4.67 o 
   3  -6   7        2.02        2.89      1.98 o 
   4  -6   7        0.81        2.25      1.72 o 
   5  -6   7       48.28       43.27      4.79 o 
   6  -6   7        0.02        0.90      1.43 o 
   7  -6   7        6.67        8.36      2.17 o 
  -8  -5   7        0.34        2.08      2.30 o 
  -7  -5   7        5.54        4.99      2.37 o 
  -6  -5   7      150.41      155.10      8.76 o 
  -5  -5   7       64.08       63.01      5.31 o 
  -4  -5   7       61.06       55.15      4.75 o 
  -3  -5   7       37.38       35.35      4.11 o 
  -2  -5   7        0.64        1.82      1.57 o 
  -1  -5   7        2.44        3.13      1.75 o 
   0  -5   7      622.50      599.87     20.50 o 
   1  -5   7       39.07       34.41      4.22 o 
   2  -5   7        1.26        2.48      1.83 o 
   3  -5   7       22.98       23.76      3.76 o 
   4  -5   7      155.60      143.81      5.93 o 
   5  -5   7        2.27        4.63      1.64 o 
   6  -5   7       41.31       44.87      4.78 o 
   7  -5   7        0.18        1.78      1.49 o 
   8  -5   7        1.58        0.77      1.50 o 
  -8  -4   7       11.61       13.39      3.74 o 
  -6  -4   7       31.49       28.85      4.02 o 
  -5  -4   7       98.50       94.39      6.39 o 
  -4  -4   7       32.43       29.92      3.97 o 
  -3  -4   7       10.95       11.77      2.71 o 
  -2  -4   7       22.43       21.12      3.33 o 
  -1  -4   7      387.02      316.85     12.52 o 
   0  -4   7        8.24        7.32      2.21 o 
   1  -4   7        6.24        8.33      2.33 o 
   2  -4   7      463.47      503.90     17.88 o 
   3  -4   7       79.74       74.05      5.36 o 
   4  -4   7       27.79       32.26      3.64 o 
   5  -4   7       24.26       24.53      2.74 o 
   6  -4   7        0.15        0.74      1.32 o 
   7  -4   7        1.00       -0.25      1.17 o 
   8  -4   7        6.03        5.25      2.62 o 
  -8  -3   7        2.92        4.95      2.46 o 
  -6  -3   7        9.64        8.48      2.71 o 
  -5  -3   7        5.82        6.39      2.33 o 
  -4  -3   7       19.18       25.06      3.72 o 
  -3  -3   7       20.45       17.22      3.01 o 
  -2  -3   7      171.55      181.17      8.69 o 
  -1  -3   7        0.16        0.09      1.23 o 
   0  -3   7        3.43        2.48      1.41 o 
   1  -3   7      130.55      124.41      6.77 o 
   2  -3   7      119.89      134.08      7.14 o 
   3  -3   7       27.88       33.44      2.52 o 
   4  -3   7      222.29      223.76      8.83 o 
   5  -3   7       15.58       18.17      2.39 o 
   6  -3   7        2.21        1.21      1.41 o 
   7  -3   7        0.12       -1.38      0.92 o 
   8  -3   7       20.28       21.32      4.29 o 
   9  -3   7        0.35        0.28      1.96 o 
  -7  -2   7        0.91        0.48      1.64 o 
  -6  -2   7       76.89       75.17      5.91 o 
  -5  -2   7       14.02       17.40      3.31 o 
  -4  -2   7      253.75      278.12     11.90 o 
  -3  -2   7       28.60       32.32      3.88 o 
  -2  -2   7      232.37      247.74     10.65 o 
  -1  -2   7        4.16        3.54      1.51 o 
   0  -2   7      159.41      146.92      7.32 o 
   1  -2   7      242.67      220.38      9.42 o 
   2  -2   7       72.63       76.66      3.40 o 
   3  -2   7        2.03        3.15      1.14 o 
   4  -2   7       27.89       30.51      1.77 o 
   5  -2   7       22.38       23.23      2.89 o 
   6  -2   7      363.43      335.20      9.26 o 
   7  -2   7       47.39       45.42      3.33 o 
   8  -2   7        0.41       -1.03      1.94 o 
   9  -2   7        2.08        1.41      2.46 o 
  -7  -1   7        8.92        8.55      2.55 o 
  -6  -1   7       43.12       52.22      4.86 o 
  -5  -1   7       28.08       28.57      3.94 o 
  -4  -1   7        1.11        0.21      1.41 o 
  -3  -1   7       59.13       57.93      4.75 o 
  -2  -1   7       23.02       27.80      3.58 o 
  -1  -1   7      205.89      190.73      8.71 o 
   0  -1   7        2.65       -0.62      0.91 o 
   1  -1   7      579.22      550.19     18.08 o 
   2  -1   7      188.10      184.45      6.55 o 
   3  -1   7       20.13       33.55      3.17 o 
   4  -1   7        3.03        5.14      1.19 o 
   5  -1   7      553.04      564.23     12.98 o 
   6  -1   7       36.60       35.09      2.62 o 
   7  -1   7        1.51        0.25      1.75 o 
   8  -1   7       44.57       38.97      5.04 o 
   9  -1   7        4.85        3.69      2.78 o 
  10  -1   7        0.92       -1.12      2.42 o 
  -7   0   7        5.00        8.73      2.42 o 
  -6   0   7       64.98       56.01      4.90 o 
  -5   0   7       10.38       14.51      3.19 o 
  -4   0   7       69.17       71.09      5.32 o 
  -3   0   7        5.17        4.74      1.92 o 
  -2   0   7        1.37        4.33      1.67 o 
  -1   0   7        3.22        1.98      1.44 o 
   0   0   7     1199.46     1192.91     34.55 o 
   1   0   7      667.24      666.20     14.34 o 
   2   0   7      430.41      446.17      8.22 o 
   3   0   7      255.99      241.66      5.59 o 
   4   0   7      134.42      120.91      3.39 o 
   5   0   7        1.30        1.18      0.68 o 
   6   0   7       39.54       40.45      2.61 o 
   7   0   7       40.36       45.29      4.90 o 
   8   0   7       43.43       43.51      5.24 o 
   9   0   7       22.22       13.36      3.83 o 
  10   0   7        0.41        5.25      3.01 o 
  -8   1   7       26.28       19.59      3.65 o 
  -7   1   7       15.31       18.00      3.51 o 
  -6   1   7        9.58        8.99      2.76 o 
  -5   1   7        9.32       10.81      2.67 o 
  -4   1   7       28.84       24.01      3.54 o 
  -3   1   7        0.59        1.42      1.34 o 
  -2   1   7        0.04       -0.30      1.07 o 
  -1   1   7       26.25       16.47      2.74 o 
   0   1   7       85.64       83.87      7.25 o 
   1   1   7      297.67      320.02      8.14 o 
   2   1   7     5250.53     5384.25     78.14 o 
   3   1   7      298.81      317.28      8.16 o 
   4   1   7       15.11       17.61      1.38 o 
   5   1   7      272.06      283.53      6.00 o 
   6   1   7        0.67        2.34      0.80 o 
   7   1   7      106.41      106.00      6.68 o 
   8   1   7       64.47       61.14      5.52 o 
   9   1   7        5.02        2.89      2.90 o 
  10   1   7       14.87        9.63      3.49 o 
  -5   2   7      105.27       88.83      6.46 o 
  -4   2   7        1.88        2.01      1.73 o 
  -2   2   7       32.04       40.48      3.85 o 
  -1   2   7       15.00       12.48      3.86 o 
   0   2   7       33.57       30.61      2.18 o 
   1   2   7      922.59      888.62     18.34 o 
   2   2   7      575.48      673.06     11.38 o 
   3   2   7      246.54      237.20      5.15 o 
   4   2   7      212.02      219.43      4.90 o 
   5   2   7        0.12        0.06      0.61 o 
   6   2   7       78.64       76.76      3.45 o 
   7   2   7       28.25       28.34      2.52 o 
   8   2   7       55.88       54.76      5.08 o 
   9   2   7        0.00       -1.82      2.14 o 
  10   2   7       14.98       15.28      4.15 o 
  -7   3   7        6.97        6.50      2.23 o 
  -6   3   7       27.90       29.49      4.70 o 
  -5   3   7        9.66        9.44      2.87 o 
  -4   3   7      178.07      179.92      9.63 o 
  -3   3   7       35.40       30.40      4.10 o 
  -2   3   7        2.05        1.92      1.67 o 
  -1   3   7        4.72        6.24      1.35 o 
   0   3   7      443.40      458.77     11.01 o 
   1   3   7       64.75       74.25      3.37 o 
   2   3   7      247.31      232.06      4.80 o 
   3   3   7        0.03       -0.19      0.60 o 
   4   3   7      334.29      329.43      6.71 o 
   5   3   7      208.69      216.82      4.92 o 
   6   3   7       28.47       29.03      2.37 o 
   7   3   7      110.04      107.38      5.52 o 
   8   3   7        0.04        1.14      1.40 o 
   9   3   7       51.76       60.83      6.16 o 
  10   3   7        2.44        3.42      2.96 o 
  11   3   7        0.50        2.42      2.71 o 
  -7   4   7        0.11       -1.35      1.71 o 
  -6   4   7       42.77       53.07      5.57 o 
  -5   4   7       36.84       31.02      4.68 o 
  -4   4   7      132.47      134.94      8.28 o 
  -3   4   7      142.52      143.73      8.30 o 
  -2   4   7       45.31       49.62      3.04 o 
  -1   4   7       18.54       18.55      2.15 o 
   0   4   7       57.04       63.49      6.60 o 
   1   4   7      275.06      262.50     16.54 o 
   2   4   7        2.63        6.06      1.27 o 
   3   4   7     1293.49     1413.15     33.79 o 
   4   4   7      489.03      505.50     10.92 o 
   5   4   7       85.32       74.58      3.32 o 
   6   4   7      265.39      243.14     17.87 o 
   7   4   7        3.01        3.01      1.49 o 
   8   4   7      131.19      135.73      5.63 o 
   9   4   7       70.76       82.63      6.89 o 
  10   4   7       59.43       45.95      5.72 o 
  11   4   7        0.00       -0.36      2.49 o 
  -6   5   7        0.80        3.54      1.87 o 
  -5   5   7       17.55       20.46      4.15 o 
  -4   5   7       51.16       47.05      4.92 o 
  -3   5   7       30.50       27.28      4.26 o 
  -2   5   7        1.56        1.35      1.22 o 
  -1   5   7        0.66        0.93      1.10 o 
   0   5   7       12.82        9.56      1.63 o 
   1   5   7        0.04       -0.16      0.84 o 
   2   5   7      352.33      329.27      8.41 o 
   3   5   7      253.53      249.14      6.93 o 
   4   5   7       70.51       75.97      2.84 o 
   5   5   7        0.32        0.92      1.07 o 
   6   5   7       29.45       36.27      2.64 o 
   7   5   7      121.40      100.77      7.24 o 
   8   5   7      296.72      311.27      9.35 o 
   9   5   7        3.88        6.42      1.92 o 
  10   5   7       28.08       28.12      3.30 o 
  -6   6   7        3.23        6.77      2.51 o 
  -5   6   7        0.56        1.89      1.98 o 
  -4   6   7      133.67      128.67      8.48 o 
  -3   6   7        2.53        0.41      1.91 o 
  -2   6   7        3.50        2.89      1.35 o 
  -1   6   7       12.55       14.11      2.08 o 
   0   6   7       35.57       42.13      2.79 o 
   1   6   7        0.92        1.34      0.97 o 
   2   6   7      300.32      289.55      7.89 o 
   3   6   7       28.30       28.64      2.30 o 
   4   6   7       50.10       52.81      5.07 o 
   5   6   7      168.18      163.97      8.39 o 
   6   6   7      129.72      125.62      4.79 o 
   7   6   7        0.57        3.56      1.48 o 
   8   6   7       11.59        8.53      4.01 o 
   9   6   7       31.47       39.26      3.43 o 
  10   6   7       19.38       29.09      3.27 o 
  -5   7   7       17.99       17.81      3.90 o 
  -4   7   7        0.00        0.85      1.85 o 
  -3   7   7       17.76       17.29      3.76 o 
  -2   7   7      242.76      221.08      7.30 o 
  -1   7   7        0.63        0.16      1.11 o 
   0   7   7        4.55        8.24      2.03 o 
   1   7   7       71.98       68.30      4.38 o 
   2   7   7       19.96       15.90      2.04 o 
   3   7   7       35.31       36.60      4.26 o 
   4   7   7      375.84      344.39     13.32 o 
   5   7   7      257.56      262.98     11.47 o 
   6   7   7      335.54      322.71     13.36 o 
   7   7   7        3.36        4.36      1.49 o 
   8   7   7       16.83       22.70      2.69 o 
   9   7   7        2.89        5.08      1.75 o 
  10   7   7       30.72       36.77      3.63 o 
  -4   8   7        0.36        0.39      2.19 o 
  -3   8   7       16.75       25.13      4.61 o 
  -2   8   7        0.00        1.95      1.19 o 
  -1   8   7        1.42       -0.64      1.04 o 
   0   8   7       89.25       80.33      4.07 o 
   1   8   7       24.55       25.08      2.51 o 
   2   8   7       28.45       24.50      3.52 o 
   3   8   7        3.00        2.66      1.39 o 
   4   8   7      759.51      703.50     22.87 o 
   5   8   7      225.15      210.30     10.36 o 
   6   8   7       23.79       22.65      4.13 o 
   7   8   7      103.93       99.16      7.23 o 
   8   8   7        1.52        5.86      2.97 o 
   9   8   7        9.28        9.31      2.20 o 
  10   8   7       16.64       21.10      2.94 o 
  -3   9   7        0.01        1.99      2.42 o 
  -2   9   7       12.08       12.45      3.56 o 
  -1   9   7        1.66        3.34      1.47 o 
   0   9   7        0.28        1.33      1.30 o 
   1   9   7       25.40       24.55      2.64 o 
   2   9   7      192.39      175.07      6.48 o 
   3   9   7       81.90       80.09      6.04 o 
   4   9   7        2.50        2.39      2.26 o 
   5   9   7        8.84        8.55      3.03 o 
   6   9   7      290.23      267.77     12.48 o 
   7   9   7       36.38       33.21      5.06 o 
   8   9   7        0.11        1.76      2.55 o 
   9   9   7        9.38        7.03      3.22 o 
  -2  10   7        3.93       11.13      3.29 o 
  -1  10   7       24.46       33.69      5.11 o 
   0  10   7      182.97      178.64      6.65 o 
   1  10   7        0.02        1.37      1.35 o 
   2  10   7       46.30       43.93      3.47 o 
   3  10   7        1.41        5.24      2.65 o 
   4  10   7        3.30        2.72      2.12 o 
   5  10   7        1.29        1.73      2.49 o 
   6  10   7       52.10       45.47      5.72 o 
   7  10   7        8.83        2.69      2.90 o 
   8  10   7        6.99        8.94      3.33 o 
   9  10   7        0.08       -3.05      2.03 o 
  -1  11   7        2.85        8.14      2.99 o 
   0  11   7      130.99      153.96      9.47 o 
   1  11   7        6.47        8.77      1.86 o 
   2  11   7       86.43       85.48      4.51 o 
   3  11   7        5.11        7.82      2.72 o 
   4  11   7        7.36        4.77      2.39 o 
   5  11   7        0.04        4.70      2.56 o 
   6  11   7       28.69       38.15      5.57 o 
   7  11   7        2.72        2.90      2.60 o 
   8  11   7       14.56       15.23      4.17 o 
   1  12   7       17.31       20.77      4.04 o 
   2  12   7       40.15       44.91      5.13 o 
   3  12   7        3.49        7.59      2.74 o 
   4  12   7        2.70        6.79      2.78 o 
   5  12   7       23.88       21.39      4.49 o 
   6  12   7        3.17        5.45      2.94 o 
  -2 -10   8        0.02        0.96      2.07 o 
  -1 -10   8        0.29        0.98      1.89 o 
   0 -10   8        1.21        1.50      1.80 o 
   1 -10   8        9.31        9.92      3.13 o 
  -4  -9   8       12.07       17.06      4.22 o 
  -3  -9   8       48.66       61.32      3.97 o 
  -2  -9   8        4.84        6.07      2.55 o 
  -1  -9   8       24.96       25.36      4.61 o 
   0  -9   8       29.74       33.07      4.95 o 
   1  -9   8       35.09       27.80      4.75 o 
   2  -9   8        0.66       -0.18      1.87 o 
   3  -9   8        1.03       -0.71      1.89 o 
  -5  -8   8        2.33        3.66      1.53 o 
  -4  -8   8        4.06        7.61      1.82 o 
  -3  -8   8        6.22        8.61      1.84 o 
  -2  -8   8        6.86        7.08      1.76 o 
  -1  -8   8       28.70       28.44      4.56 o 
   0  -8   8        3.59        5.31      2.48 o 
   1  -8   8       57.12       60.82      5.73 o 
   2  -8   8       22.81       21.58      4.27 o 
   3  -8   8        0.55        0.71      1.94 o 
   4  -8   8        5.82        6.93      2.81 o 
   5  -8   8        0.25        3.45      2.53 o 
  -6  -7   8       19.28       18.66      4.24 o 
  -5  -7   8       11.98       19.24      2.66 o 
  -4  -7   8       35.87       34.79      3.92 o 
  -3  -7   8       77.90       71.48      5.88 o 
  -2  -7   8       11.75       16.70      3.47 o 
  -1  -7   8        6.17        8.98      2.76 o 
   0  -7   8       21.41       26.78      4.33 o 
   1  -7   8       59.06       49.03      5.00 o 
   2  -7   8        1.77        0.84      1.71 o 
   3  -7   8       38.62       37.52      5.09 o 
   4  -7   8        0.31        4.90      2.37 o 
   5  -7   8       71.96       84.41      7.12 o 
   6  -7   8       22.07       28.62      3.42 o 
  -7  -6   8       12.57       14.62      3.76 o 
  -6  -6   8       58.02       46.55      5.70 o 
  -5  -6   8       19.09       21.87      3.83 o 
  -4  -6   8       16.87       18.22      3.56 o 
  -3  -6   8       13.57       14.09      3.26 o 
  -2  -6   8        8.06        5.82      2.15 o 
  -1  -6   8       81.44       91.29      6.55 o 
   0  -6   8       47.99       41.51      4.93 o 
   1  -6   8       20.25       21.83      3.95 o 
   2  -6   8       22.85       25.98      4.22 o 
   3  -6   8       49.39       40.73      5.06 o 
   4  -6   8        0.00        1.55      1.89 o 
   5  -6   8       25.47       32.25      4.71 o 
   6  -6   8       19.87       23.49      3.12 o 
   7  -6   8       18.64       18.05      2.87 o 
  -7  -5   8        0.74        2.40      2.03 o 
  -6  -5   8        0.91        4.86      2.24 o 
  -5  -5   8        1.87        2.65      2.24 o 
  -4  -5   8       11.39       13.87      3.17 o 
  -3  -5   8      213.09      192.69      9.94 o 
  -2  -5   8      177.26      161.45      8.76 o 
  -1  -5   8        5.06        4.51      2.10 o 
   0  -5   8       18.72       18.59      3.47 o 
   1  -5   8       30.90       29.88      4.24 o 
   2  -5   8      121.49      111.20      7.16 o 
   3  -5   8       52.09       51.38      5.00 o 
   4  -5   8        4.70        5.30      1.71 o 
   5  -5   8        4.79        4.52      1.72 o 
   6  -5   8       10.28       13.93      2.54 o 
   7  -5   8        2.10        3.60      1.77 o 
  -6  -4   8        0.08        1.80      1.83 o 
  -5  -4   8        2.41        5.54      2.39 o 
  -4  -4   8       16.15       20.43      3.70 o 
  -3  -4   8       95.60       85.98      6.32 o 
  -2  -4   8       68.30       74.07      5.65 o 
  -1  -4   8      272.24      244.11     11.01 o 
   0  -4   8      181.55      188.31      9.44 o 
   2  -4   8      162.01      156.59      8.53 o 
   3  -4   8        8.23        7.52      2.51 o 
   4  -4   8        3.24        2.30      1.40 o 
   5  -4   8        4.46        7.67      1.86 o 
   6  -4   8       23.97       26.23      3.02 o 
   7  -4   8        1.48        1.86      1.49 o 
   8  -4   8        5.81        7.23      2.81 o 
  -6  -3   8       16.55       21.05      3.97 o 
  -5  -3   8       38.14       49.47      4.92 o 
  -4  -3   8        0.09        1.03      1.60 o 
  -3  -3   8        8.74        5.22      2.17 o 
  -2  -3   8       41.16       37.90      4.01 o 
  -1  -3   8      108.89      102.74      6.52 o 
   0  -3   8       71.45       64.65      5.00 o 
   1  -3   8       13.32       19.75      3.26 o 
   2  -3   8       69.52       66.02      5.09 o 
   3  -3   8       52.90       52.57      4.48 o 
   4  -3   8       11.62       10.63      1.97 o 
   5  -3   8      169.62      168.93      6.25 o 
   6  -3   8        2.74        4.10      1.65 o 
   7  -3   8       21.09       25.86      6.10 o 
   8  -3   8        6.03        5.15      2.55 o 
   9  -3   8       17.17       18.08      4.10 o 
  -7  -2   8       15.51       17.24      3.63 o 
  -6  -2   8      147.57      136.74      8.44 o 
  -5  -2   8       11.21        5.38      2.58 o 
  -4  -2   8        0.01       -1.66      1.10 o 
  -3  -2   8       17.05       25.43      3.85 o 
  -2  -2   8       10.07       12.16      2.83 o 
  -1  -2   8       34.20       25.77      3.54 o 
   0  -2   8        1.33        2.01      1.30 o 
   1  -2   8      152.74      144.80      7.62 o 
   2  -2   8        7.64        7.43      2.24 o 
   3  -2   8        6.64        5.02      1.37 o 
   4  -2   8       82.74       78.67      3.84 o 
   5  -2   8       39.40       33.20      2.92 o 
   6  -2   8        3.73        7.06      1.72 o 
   7  -2   8       35.55       36.28      3.76 o 
   8  -2   8        0.06        0.50      2.30 o 
   9  -2   8        0.61       -1.37      1.94 o 
  -7  -1   8       75.80       62.56      5.72 o 
  -6  -1   8       77.48       84.08      6.50 o 
  -5  -1   8        5.42        8.82      2.92 o 
  -4  -1   8        2.25        6.55      2.46 o 
  -3  -1   8       43.26       44.24      4.47 o 
  -2  -1   8        1.94       -0.11      1.28 o 
  -1  -1   8       31.14       33.18      3.97 o 
   0  -1   8        0.26       -0.36      1.10 o 
   1  -1   8        0.92        0.50      1.25 o 
   2  -1   8      724.77      699.37     15.17 o 
   3  -1   8       70.36       71.00      2.64 o 
   4  -1   8       37.21       44.72      2.26 o 
   5  -1   8       23.19       27.37      2.51 o 
   6  -1   8        8.08        7.08      1.65 o 
   7  -1   8        5.04        9.53      2.94 o 
   8  -1   8        0.77       -0.68      1.85 o 
   9  -1   8        0.12       -1.05      2.05 o 
  -7   0   8        7.70        9.10      2.74 o 
  -6   0   8        0.94        3.85      2.08 o 
  -5   0   8      167.50      159.14      8.89 o 
  -4   0   8        3.39        5.93      2.33 o 
  -3   0   8       56.54       60.67      5.15 o 
  -2   0   8        3.93        2.42      1.66 o 
  -1   0   8        0.05        0.61      1.34 o 
   0   0   8        8.78        7.18      2.10 o 
   1   0   8      467.61      390.18     45.31 o 
   2   0   8       34.12       32.57      2.31 o 
   3   0   8       97.69      101.56      3.18 o 
   4   0   8       74.00       74.60      2.73 o 
   5   0   8       50.95       47.80      2.24 o 
   6   0   8      172.07      176.91      5.92 o 
   7   0   8      136.35      138.13      7.92 o 
   8   0   8        0.10       -0.14      2.17 o 
   9   0   8       15.35       15.49      4.06 o 
  10   0   8        3.16        3.74      2.81 o 
  -7   1   8        5.74        6.68      2.48 o 
  -6   1   8       46.68       29.42      4.29 o 
  -5   1   8        0.01       -0.50      1.64 o 
  -4   1   8       25.52       33.28      4.40 o 
  -3   1   8       31.59       32.04      4.15 o 
  -2   1   8       72.05       66.94      5.25 o 
  -1   1   8       79.14       70.22      5.22 o 
   0   1   8       70.97       54.80      6.87 o 
   1   1   8      162.43      139.16     13.64 o 
   2   1   8      307.73      308.46      6.36 o 
   3   1   8      108.72      105.32      3.21 o 
   4   1   8       15.10       17.23      1.49 o 
   5   1   8      252.55      250.07      5.67 o 
   6   1   8      341.80      337.94      8.73 o 
   7   1   8        1.39       -0.18      1.85 o 
   8   1   8        6.11        4.67      2.78 o 
   9   1   8       13.94       10.58      3.53 o 
  10   1   8       43.50       41.07      5.82 o 
  -7   2   8       10.07        9.10      2.76 o 
  -6   2   8       11.08       11.13      3.01 o 
  -5   2   8       98.09       96.11      6.79 o 
  -4   2   8       17.23       10.92      2.89 o 
  -3   2   8        0.27        0.05      1.35 o 
  -2   2   8      473.68      472.43     17.38 o 
  -1   2   8        0.47        0.37      1.41 o 
   0   2   8       25.87       21.31      2.20 o 
   1   2   8        1.67        3.61      2.07 o 
   2   2   8       94.36       84.02      3.29 o 
   3   2   8      135.14      128.50      3.57 o 
   4   2   8       20.31       24.74      2.07 o 
   5   2   8      117.15      106.05      3.27 o 
   6   2   8       40.59       38.81      2.73 o 
   7   2   8        0.05       -0.85      1.05 o 
   8   2   8        1.08       -0.73      1.96 o 
   9   2   8       82.65       79.23      6.61 o 
  10   2   8       33.73       41.58      5.84 o 
  -5   3   8        1.27        1.12      1.62 o 
  -4   3   8       14.77       12.02      3.21 o 
  -1   3   8       72.53       70.54      3.67 o 
   0   3   8        6.89       11.67      4.36 o 
   1   3   8      884.12      818.40     48.81 o 
   2   3   8       41.89       39.21      2.89 o 
   3   3   8      570.04      604.22     10.60 o 
   4   3   8        1.36        1.42      0.71 o 
   5   3   8      130.58      128.88      3.69 o 
   6   3   8        0.77       -0.02      1.69 o 
   7   3   8       16.56       19.16      2.33 o 
   8   3   8        1.08        3.07      1.59 o 
   9   3   8        2.35        0.37      2.26 o 
  10   3   8        7.44        6.39      3.24 o 
  -6   4   8        3.66        8.85      2.92 o 
  -5   4   8        1.76        0.61      1.83 o 
  -4   4   8        0.60        1.53      1.99 o 
  -3   4   8       89.76       98.09      6.98 o 
  -2   4   8      125.94      113.53      7.36 o 
  -1   4   8        0.98       -0.38      1.98 o 
   0   4   8      135.91      132.92      7.02 o 
   1   4   8       77.03       90.39      6.20 o 
   2   4   8      663.98      660.91     18.24 o 
   3   4   8       36.27       36.00      2.44 o 
   4   4   8       37.14       36.14      1.88 o 
   5   4   8        1.93        0.64      0.99 o 
   6   4   8      145.09      138.39      5.04 o 
   7   4   8       17.57       19.60      2.34 o 
   8   4   8       23.03       30.87      3.51 o 
   9   4   8        0.75        2.62      1.76 o 
  10   4   8       23.26       25.24      4.70 o 
  -6   5   8        0.53        1.48      2.21 o 
  -5   5   8       25.05       25.41      4.70 o 
  -4   5   8        5.04        0.66      1.98 o 
  -3   5   8        3.52        3.17      2.08 o 
  -2   5   8      116.51      110.84      4.94 o 
  -1   5   8        8.23       11.33      1.98 o 
   0   5   8        4.19        4.99      1.45 o 
   1   5   8      174.65      173.40      5.83 o 
   2   5   8        0.93        0.57      1.09 o 
   3   5   8        4.74        2.93      1.29 o 
   4   5   8       57.77       53.53      2.90 o 
   5   5   8       29.84       39.41      4.31 o 
   6   5   8       44.48       45.00      2.93 o 
   7   5   8       11.25       12.46      2.06 o 
   8   5   8        0.06       -1.37      1.33 o 
   9   5   8       35.03       42.80      3.63 o 
  10   5   8        5.42        6.16      3.21 o 
  -5   6   8        6.40        5.59      2.53 o 
  -4   6   8       11.32       15.74      3.85 o 
  -3   6   8       91.25       89.28      7.00 o 
  -2   6   8       10.80        9.63      1.99 o 
  -1   6   8       34.11       36.40      4.86 o 
   0   6   8       52.23       52.04      3.21 o 
   1   6   8        5.20        6.44      1.55 o 
   2   6   8        5.81        4.09      1.33 o 
   3   6   8      145.14      132.20      4.96 o 
   4   6   8       21.30       15.38      3.27 o 
   5   6   8       30.95       29.88      4.11 o 
   6   6   8       51.01       48.14      4.77 o 
   7   6   8       47.27       55.67      3.52 o 
   8   6   8       16.33       27.42      2.91 o 
   9   6   8        0.01        1.20      1.47 o 
  10   6   8       22.22       27.62      3.36 o 
  -4   7   8       11.79       14.34      3.58 o 
  -3   7   8        3.04        5.52      2.74 o 
  -2   7   8       83.31       74.96      4.17 o 
  -1   7   8        9.29       10.46      2.06 o 
   0   7   8       26.23       26.83      2.78 o 
   1   7   8       65.48       63.82      3.59 o 
   2   7   8      141.57      131.35      5.09 o 
   3   7   8        2.77        6.15      2.93 o 
   4   7   8       65.33       69.08      5.57 o 
   5   7   8        8.31       13.46      3.29 o 
   6   7   8       96.14       93.57      6.64 o 
   7   7   8        6.77        9.40      3.03 o 
   8   7   8        3.27        3.47      2.62 o 
   9   7   8       36.74       50.50      3.70 o 
  10   7   8        0.24        2.34      1.80 o 
  -4   8   8        2.16        4.04      2.69 o 
  -3   8   8       12.88       18.45      4.29 o 
  -2   8   8        5.84        4.73      1.61 o 
  -1   8   8       22.33       22.42      2.76 o 
   0   8   8        3.43        2.08      1.27 o 
   1   8   8       32.44       32.77      2.98 o 
   2   8   8        8.63       10.62      1.96 o 
   3   8   8      175.85      173.95      6.11 o 
   4   8   8        7.10        9.37      2.99 o 
   5   8   8       15.07       14.18      3.51 o 
   6   8   8      110.06      109.81      7.44 o 
   7   8   8        2.92        4.59      2.65 o 
   8   8   8       31.22       38.41      5.43 o 
   9   8   8        0.86       -1.12      2.28 o 
  -3   9   8       13.73       17.35      4.04 o 
  -2   9   8        7.53        5.41      2.89 o 
  -1   9   8       34.04       37.86      3.44 o 
   0   9   8       15.39       12.47      2.17 o 
   1   9   8       69.03       72.24      4.08 o 
   2   9   8       44.92       41.57      3.29 o 
   3   9   8       22.36       18.77      3.65 o 
   4   9   8        6.83       11.34      3.29 o 
   5   9   8       29.97       35.72      4.88 o 
   6   9   8       34.30       33.57      4.95 o 
   7   9   8        4.02        6.52      3.24 o 
   8   9   8       12.06       10.54      3.47 o 
   9   9   8        3.81        1.00      2.76 o 
  -2  10   8       26.63       32.84      5.41 o 
  -1  10   8        0.05        2.35      2.30 o 
   0  10   8        3.12        3.57      1.44 o 
   1  10   8        0.70        2.71      1.37 o 
   2  10   8       12.93       15.87      2.34 o 
   3  10   8        5.35        5.31      2.49 o 
   4  10   8        4.49        4.11      2.53 o 
   5  10   8       32.29       35.39      5.06 o 
   6  10   8        4.06        4.40      2.56 o 
   7  10   8       16.06       18.08      4.19 o 
   8  10   8       18.20       24.59      4.93 o 
   0  11   8        1.26        2.15      2.19 o 
   1  11   8        0.68        4.53      1.46 o 
   2  11   8        3.31        4.72      2.21 o 
   3  11   8        3.85        8.19      2.94 o 
   4  11   8       14.44       10.97      3.28 o 
   5  11   8        0.72        5.20      2.49 o 
   6  11   8        2.82        1.03      2.46 o 
   7  11   8       13.92       14.55      4.02 o 
   3  12   8        5.64       11.61      3.24 o 
   4  12   8        0.10        5.24      2.58 o 
   5  12   8        2.68        0.25      2.33 o 
  -3  -9   9       12.92        9.69      2.09 o 
  -2  -9   9        0.17       -0.41      2.07 o 
  -1  -9   9        5.50        6.09      2.78 o 
   0  -9   9        0.03        2.69      2.21 o 
   1  -9   9        0.03        2.07      2.14 o 
   2  -9   9       20.98       14.03      3.72 o 
  -4  -8   9        4.03        5.50      1.87 o 
  -3  -8   9       15.98       17.60      4.17 o 
  -2  -8   9        1.89        2.27      1.34 o 
  -1  -8   9       15.21       15.14      3.60 o 
   0  -8   9        0.02        1.34      2.05 o 
   1  -8   9        7.09        6.70      2.74 o 
   2  -8   9        3.40        5.45      2.72 o 
   3  -8   9        7.38        6.91      2.76 o 
   4  -8   9        2.33        2.71      2.19 o 
  -5  -7   9       11.93       20.52      2.85 o 
  -4  -7   9        0.00        0.34      1.98 o 
  -3  -7   9        9.69        8.14      2.78 o 
  -2  -7   9       89.69       83.75      6.73 o 
  -1  -7   9        0.80        0.32      1.82 o 
   0  -7   9       48.72       48.69      5.13 o 
   1  -7   9        4.74        7.73      2.71 o 
   2  -7   9        0.67       -0.94      1.57 o 
   3  -7   9        5.88        4.43      2.32 o 
   4  -7   9        0.00        4.31      2.55 o 
   5  -7   9        7.73       10.45      3.42 o 
  -6  -6   9        1.12        2.33      1.78 o 
  -5  -6   9        2.99        4.52      2.17 o 
  -4  -6   9        3.51        6.89      2.56 o 
  -3  -6   9       26.67       23.28      4.13 o 
  -2  -6   9       21.72       17.95      3.85 o 
  -1  -6   9      103.78       92.91      6.95 o 
   0  -6   9      176.94      179.73     10.01 o 
   1  -6   9        0.32        1.99      1.87 o 
   2  -6   9       23.59       28.30      4.49 o 
   3  -6   9        0.01       -1.53      1.51 o 
   4  -6   9       68.45       69.35      6.22 o 
   5  -6   9       38.81       43.35      5.75 o 
   6  -6   9        0.40        2.58      1.71 o 
  -6  -5   9        0.12       -0.73      1.94 o 
  -5  -5   9       77.21       92.09      7.12 o 
  -4  -5   9        1.60        0.87      2.19 o 
  -3  -5   9        0.01        2.14      1.96 o 
  -2  -5   9        2.39        3.95      1.99 o 
  -1  -5   9      155.57      137.09      8.41 o 
   0  -5   9        0.00        4.08      2.17 o 
   1  -5   9       93.00       80.34      6.30 o 
   2  -5   9        4.97        3.24      2.03 o 
   3  -5   9       76.32       63.65      5.65 o 
   4  -5   9       15.02       20.11      3.99 o 
   5  -5   9        4.02        5.97      1.80 o 
   6  -5   9      150.84      159.46      6.74 o 
   7  -5   9       34.75       39.77      4.40 o 
  -6  -4   9       54.07       50.47      5.34 o 
  -5  -4   9        1.41        4.31      2.32 o 
  -4  -4   9       42.86       42.60      5.40 o 
  -3  -4   9       25.37       27.37      4.52 o 
  -2  -4   9       12.17       21.30      3.83 o 
  -1  -4   9       46.88       47.59      4.72 o 
   0  -4   9        0.85        1.67      1.66 o 
   1  -4   9       37.75       32.13      4.40 o 
   2  -4   9        0.44       -0.25      1.42 o 
   3  -4   9        2.55        1.92      1.78 o 
   4  -4   9        3.25        3.13      1.55 o 
   5  -4   9       18.62       18.58      4.16 o 
   6  -4   9       40.49       40.22      3.69 o 
   7  -4   9       41.01       47.39      3.90 o 
   8  -4   9        6.38       10.04      3.26 o 
  -6  -3   9        2.00        1.41      1.92 o 
  -5  -3   9       77.87       83.47      6.75 o 
  -4  -3   9      178.05      165.03      9.44 o 
  -3  -3   9       77.76       60.55      5.45 o 
  -2  -3   9       69.99       71.64      5.81 o 
  -1  -3   9       90.31       96.33      6.71 o 
   0  -3   9      162.56      136.20      7.96 o 
   1  -3   9        2.32        0.91      1.87 o 
   2  -3   9       37.88       44.17      4.47 o 
   3  -3   9       15.90       22.51      3.92 o 
   4  -3   9      153.38      172.23      6.35 o 
   5  -3   9       55.32       63.01      3.90 o 
   6  -3   9        5.30        9.70      2.04 o 
   7  -3   9       11.80       11.29      2.26 o 
   8  -3   9        0.02        1.50      2.15 o 
  -7  -2   9        2.33        1.85      2.07 o 
  -6  -2   9        0.14       -0.43      1.89 o 
  -5  -2   9       73.96       78.36      6.54 o 
  -4  -2   9        0.04        0.32      1.83 o 
  -3  -2   9       43.56       55.71      5.29 o 
  -2  -2   9      150.78      146.53      8.49 o 
  -1  -2   9       30.26       33.80      4.31 o 
   0  -2   9       72.27       63.72      5.25 o 
   1  -2   9      265.75      263.25     11.66 o 
   2  -2   9      172.07      155.79      8.37 o 
   3  -2   9      159.37      166.87      8.89 o 
   4  -2   9       79.45       87.74      4.24 o 
   5  -2   9        1.90        3.39      1.41 o 
   6  -2   9        0.41       -0.42      1.40 o 
   7  -2   9        1.34        0.66      2.01 o 
   8  -2   9       19.31       18.04      4.10 o 
   9  -2   9        2.79        2.87      2.28 o 
  -7  -1   9        2.79        7.98      2.78 o 
  -6  -1   9        3.39        5.47      2.49 o 
  -5  -1   9      144.92      127.72      8.48 o 
  -4  -1   9       75.50       85.75      6.70 o 
  -3  -1   9        6.33       14.53      3.33 o 
  -2  -1   9       22.77       30.31      4.42 o 
  -1  -1   9        0.36        4.42      2.14 o 
   0  -1   9       80.57       70.13      5.34 o 
   1  -1   9      179.75      152.55      8.25 o 
   2  -1   9       91.32       79.93      5.79 o 
   3  -1   9      296.09      291.95     13.19 o 
   4  -1   9       82.59       87.29      3.16 o 
   5  -1   9       94.33       95.57      4.41 o 
   6  -1   9        6.02        6.30      1.86 o 
   7  -1   9       56.80       57.27      5.18 o 
   8  -1   9       18.62       26.48      4.52 o 
   9  -1   9       16.55       15.92      3.94 o 
  -7   0   9        1.12        4.29      2.10 o 
  -6   0   9       45.67       39.52      5.15 o 
  -5   0   9      274.66      260.42     12.52 o 
  -4   0   9        0.05       -0.78      1.58 o 
  -3   0   9        0.90        1.30      2.05 o 
  -2   0   9      178.09      190.73     10.10 o 
  -1   0   9        4.52        5.13      2.21 o 
   0   0   9       30.89       28.03      4.04 o 
   1   0   9        0.06        1.78      1.62 o 
   2   0   9      124.32      127.48      4.87 o 
   3   0   9      695.96      687.91     12.33 o 
   4   0   9        0.39        0.26      0.80 o 
   5   0   9       20.29       28.15      3.26 o 
   6   0   9        7.75        7.92      2.10 o 
   7   0   9       41.80       47.85      4.77 o 
   8   0   9       21.07       14.09      3.53 o 
   9   0   9       15.48       14.85      4.01 o 
  -6   1   9        9.92       10.13      3.01 o 
  -5   1   9        6.33        4.99      2.55 o 
  -4   1   9       23.95       27.80      4.40 o 
  -3   1   9      163.66      164.32      9.19 o 
  -2   1   9       43.45       35.14      4.54 o 
  -1   1   9       32.74       31.93      4.35 o 
   0   1   9      296.94      296.52     12.73 o 
   1   1   9        6.18        8.59      1.68 o 
   2   1   9      321.85      315.14      9.88 o 
   3   1   9      179.12      177.92      4.63 o 
   4   1   9      233.71      228.82      5.50 o 
   5   1   9       20.86       21.98      1.79 o 
   6   1   9       73.31       71.52      8.89 o 
   7   1   9        4.05        4.47      2.35 o 
   8   1   9        0.86        0.28      2.01 o 
   9   1   9        0.67       -1.85      2.21 o 
  10   1   9        2.14        3.58      2.94 o 
  -6   2   9        5.58        9.47      2.87 o 
  -5   2   9        7.73        8.76      2.65 o 
  -4   2   9       15.78       15.10      3.47 o 
  -3   2   9       21.46       23.31      3.99 o 
  -2   2   9        5.55        7.11      2.48 o 
  -1   2   9       75.98       74.94      5.91 o 
   0   2   9      290.31      277.21      8.26 o 
   1   2   9       95.37       99.82      4.41 o 
   2   2   9       22.89       22.69      2.36 o 
   3   2   9      458.58      443.16      8.57 o 
   4   2   9       45.86       45.08      2.19 o 
   5   2   9        5.12        7.03      1.13 o 
   6   2   9       84.64       85.34      6.82 o 
   7   2   9       13.89       14.21      2.04 o 
   8   2   9        4.40        2.05      2.23 o 
   9   2   9       16.62       16.95      4.10 o 
  10   2   9        0.91        1.75      2.80 o 
  -6   3   9        1.35        0.61      1.83 o 
  -5   3   9        3.78        1.44      2.01 o 
  -4   3   9        0.03        2.32      2.03 o 
  -3   3   9       11.74       14.53      3.40 o 
  -2   3   9       58.97       41.05      4.93 o 
  -1   3   9     1009.76     1006.27     21.88 o 
   0   3   9      320.16      301.31      8.80 o 
   1   3   9       43.79       37.82      2.86 o 
   2   3   9       64.51       65.03      3.46 o 
   3   3   9       30.23       28.72      3.63 o 
   4   3   9      106.83       99.07      4.11 o 
   5   3   9       98.41       89.60      3.12 o 
   6   3   9        5.41        7.28      2.03 o 
   7   3   9       20.02       20.55      2.44 o 
   8   3   9        4.99        2.33      1.52 o 
   9   3   9        1.32       -0.21      2.32 o 
  10   3   9       25.10       28.78      5.11 o 
  -1   4   9      245.02      238.13      7.82 o 
   0   4   9       27.16       30.51      2.92 o 
   1   4   9       13.17       17.71      2.27 o 
   2   4   9       56.77       69.82      3.66 o 
   3   4   9       68.99       62.88      3.39 o 
   4   4   9       38.78       39.44      2.67 o 
   5   4   9       11.69       10.40      2.55 o 
   6   4   9        4.71        6.56      1.55 o 
   7   4   9       26.48       23.44      3.30 o 
   8   4   9       38.80       47.51      3.51 o 
   9   4   9        1.36       -0.66      2.21 o 
  10   4   9        2.12        5.72      2.74 o 
  -5   5   9       57.74       56.53      5.86 o 
  -4   5   9       12.38       11.77      3.44 o 
  -3   5   9       21.52       28.07      4.90 o 
  -2   5   9        6.69       12.34      3.45 o 
  -1   5   9       64.11       59.33      3.69 o 
   0   5   9        0.70        1.14      1.58 o 
   1   5   9       52.18       46.85      3.18 o 
   2   5   9       33.76       38.75      5.03 o 
   3   5   9      102.74      113.67      4.65 o 
   4   5   9        1.24        2.49      1.36 o 
   5   5   9      109.10      114.56      6.91 o 
   6   5   9        0.16        1.14      1.96 o 
   7   5   9       37.28       42.21      4.83 o 
   8   5   9       68.68       74.39      4.12 o 
   9   5   9        0.12        1.65      1.52 o 
  10   5   9        2.55        7.73      3.06 o 
  -4   6   9        0.75        5.45      2.58 o 
  -3   6   9        4.91        9.94      3.58 o 
  -2   6   9        1.58        1.39      1.64 o 
  -1   6   9        0.12        0.15      1.18 o 
   0   6   9        0.00       -0.41      1.13 o 
   1   6   9       82.79       77.38      3.99 o 
   2   6   9       20.23       22.88      2.59 o 
   3   6   9       31.46       34.59      2.72 o 
   4   6   9       21.58       16.86      3.29 o 
   5   6   9       27.12       27.80      4.08 o 
   6   6   9        1.60        2.07      2.19 o 
   7   6   9      108.01      116.79      7.43 o 
   8   6   9       15.18       22.92      4.20 o 
   9   6   9        0.00        2.44      2.39 o 
  10   6   9        0.12        2.76      1.80 o 
  -4   7   9       13.17       17.67      3.88 o 
  -3   7   9        0.58        3.21      2.53 o 
  -2   7   9        0.27       -0.03      1.55 o 
  -1   7   9       22.77       22.40      2.77 o 
   0   7   9       75.26       71.82      4.06 o 
   1   7   9       29.37       23.94      2.68 o 
   2   7   9        0.86        0.24      1.06 o 
   3   7   9       10.35        7.85      1.66 o 
   4   7   9       51.08       45.41      5.00 o 
   5   7   9       23.27       22.85      3.97 o 
   6   7   9        0.66       -0.12      1.83 o 
   7   7   9       45.05       52.80      5.68 o 
   8   7   9        4.29        8.05      2.90 o 
   9   7   9        4.65        7.96      3.05 o 
  -3   8   9        0.32        1.46      2.42 o 
  -2   8   9        3.55        3.51      3.73 o 
  -1   8   9      135.83      143.32      6.10 o 
   0   8   9       66.75       71.95      4.10 o 
   1   8   9        0.01        0.81      1.25 o 
   2   8   9        1.16        3.22      1.45 o 
   3   8   9        0.52        0.26      1.02 o 
   4   8   9       56.38       54.76      5.20 o 
   5   8   9        0.25       -0.87      1.91 o 
   6   8   9        0.00        1.78      2.12 o 
   7   8   9        5.99       12.91      3.44 o 
   8   8   9        5.46        7.62      2.99 o 
   9   8   9       17.98       25.63      4.88 o 
  -2   9   9        8.30        6.11      2.92 o 
  -1   9   9       28.53       30.04      3.26 o 
   0   9   9       20.53       25.90      3.03 o 
   1   9   9       11.76       16.22      2.51 o 
   2   9   9        3.02        2.55      2.49 o 
   3   9   9       47.99       54.83      5.08 o 
   4   9   9        4.85        8.53      3.10 o 
   5   9   9        9.25       13.91      3.60 o 
   6   9   9        7.31        6.55      2.72 o 
   7   9   9       58.67       66.94      6.13 o 
   8   9   9        0.04        1.16      2.46 o 
  -1  10   9        2.86        6.16      2.83 o 
   0  10   9        8.99       10.67      2.04 o 
   1  10   9        1.05        2.78      2.44 o 
   2  10   9       12.80       14.29      2.70 o 
   3  10   9        0.51        1.21      1.99 o 
   4  10   9        0.57        1.23      2.24 o 
   5  10   9       11.07        9.69      3.26 o 
   6  10   9       25.83       29.26      5.00 o 
   7  10   9        3.01        6.39      3.10 o 
   1  11   9        6.75        9.04      1.98 o 
   2  11   9        0.06        4.13      2.10 o 
   3  11   9       34.21       36.22      4.90 o 
   4  11   9       27.81       34.01      5.13 o 
   5  11   9        9.77       12.82      3.62 o 
   6  11   9        0.52        4.06      2.64 o 
  -2  -8  10       62.17       63.44      4.15 o 
  -1  -8  10       28.92       28.87      4.92 o 
   0  -8  10        9.73       13.78      3.54 o 
   1  -8  10        1.24        2.37      2.17 o 
   2  -8  10       14.59       15.44      3.74 o 
  -4  -7  10       17.50       23.20      4.59 o 
  -3  -7  10        9.12       10.38      3.12 o 
  -2  -7  10      117.29      112.32      8.25 o 
  -1  -7  10       18.87       18.08      3.95 o 
   0  -7  10       20.16       14.51      3.69 o 
   1  -7  10        6.74        7.82      2.76 o 
   2  -7  10       16.72       16.47      3.78 o 
   3  -7  10        3.66        2.55      2.49 o 
   4  -7  10        8.19        7.27      2.96 o 
  -4  -6  10        7.52        5.88      2.56 o 
  -3  -6  10       22.70       22.21      4.31 o 
  -2  -6  10        0.01       -0.36      1.73 o 
  -1  -6  10       12.05       16.38      3.74 o 
   0  -6  10        2.63        3.49      2.28 o 
   1  -6  10       38.00       38.22      5.34 o 
   2  -6  10        6.01        9.47      3.10 o 
   3  -6  10       14.62       14.89      3.70 o 
   4  -6  10        0.33        1.00      2.23 o 
   5  -6  10        2.03        2.80      2.60 o 
  -5  -5  10       19.55       17.68      4.06 o 
  -4  -5  10       22.22       27.89      4.95 o 
  -3  -5  10        9.36        6.39      2.44 o 
  -2  -5  10       38.20       30.88      4.86 o 
  -1  -5  10        1.07        0.30      1.73 o 
   0  -5  10       42.64       47.37      5.00 o 
   1  -5  10        1.93        1.67      2.14 o 
   2  -5  10        2.96        3.53      2.15 o 
   3  -5  10        4.85        8.96      2.94 o 
   4  -5  10        2.83        5.02      2.71 o 
   5  -5  10       14.43       17.88      4.01 o 
   6  -5  10        0.01        1.51      1.54 o 
  -5  -4  10        1.68        7.00      2.90 o 
  -4  -4  10       20.20       20.46      4.22 o 
  -3  -4  10        4.48        7.14      2.83 o 
  -2  -4  10      123.86      115.08      7.96 o 
  -1  -4  10       24.52       23.10      4.13 o 
   0  -4  10        1.30        1.89      1.92 o 
   1  -4  10       20.78       26.73      4.43 o 
   2  -4  10       94.08       93.91      6.95 o 
   3  -4  10        0.05        1.16      1.76 o 
   4  -4  10       15.12       18.50      3.78 o 
   5  -4  10       29.21       36.05      9.06 o 
   6  -4  10       59.56       64.79      4.24 o 
   7  -4  10        0.02        1.66      2.12 o 
  -6  -3  10        5.57        7.66      2.76 o 
  -5  -3  10        1.57        4.06      2.17 o 
  -4  -3  10       17.16       18.81      4.01 o 
  -3  -3  10       75.38       84.86      6.84 o 
  -2  -3  10       41.06       40.82      5.29 o 
  -1  -3  10        4.34        3.86      2.15 o 
   0  -3  10       74.53       70.56      6.02 o 
   1  -3  10       13.58        7.60      2.60 o 
   2  -3  10        8.23        5.84      2.42 o 
   3  -3  10       43.54       37.35      4.97 o 
   4  -3  10      227.24      231.27     11.52 o 
   5  -3  10        0.05        0.17      2.31 o 
   6  -3  10       49.07       57.07      3.89 o 
   7  -3  10        1.61        4.77      2.92 o 
  -6  -2  10        3.91        7.23      2.87 o 
  -5  -2  10       13.71       17.86      4.08 o 
  -4  -2  10       55.71       67.83      6.34 o 
  -3  -2  10       28.96       27.16      4.68 o 
  -2  -2  10       66.15       66.30      5.81 o 
  -1  -2  10       11.28       11.59      3.28 o 
   0  -2  10       32.49       35.62      4.79 o 
   1  -2  10       12.18        8.55      2.87 o 
   2  -2  10       39.19       27.39      4.13 o 
   3  -2  10        0.09       -1.16      1.46 o 
   4  -2  10      119.84      105.44      4.89 o 
   5  -2  10        8.49        7.86      1.87 o 
   6  -2  10      144.25      139.88      7.25 o 
   7  -2  10       14.21       14.03      3.65 o 
   8  -2  10        1.67        9.72      3.24 o 
  -6  -1  10       53.65       62.38      6.25 o 
  -5  -1  10        0.28        2.60      2.56 o 
  -4  -1  10        0.50       -0.16      1.89 o 
  -3  -1  10       92.43      100.82      7.50 o 
  -2  -1  10        1.07        2.14      2.10 o 
  -1  -1  10      247.45      229.86     11.54 o 
   0  -1  10      144.83      116.38      7.59 o 
   1  -1  10      101.58       94.58      6.80 o 
   2  -1  10      113.14       85.05      6.32 o 
   3  -1  10        5.55        5.24      2.23 o 
   4  -1  10       97.43       83.53      3.21 o 
   5  -1  10      119.01      123.88      5.31 o 
   6  -1  10       10.15        9.99      2.05 o 
   7  -1  10        0.25        4.29      2.30 o 
   8  -1  10        1.24       -0.28      1.94 o 
  -6   0  10       23.71       19.29      4.06 o 
  -5   0  10       32.52       42.58      5.70 o 
  -4   0  10       49.71       61.30      5.98 o 
  -3   0  10        0.86        3.13      2.23 o 
  -2   0  10       41.30       33.89      4.97 o 
  -1   0  10       29.25       32.38      4.79 o 
   0   0  10      341.65      315.55     13.94 o 
   1   0  10       14.59       13.55      3.24 o 
   2   0  10      175.18      182.98      6.41 o 
   3   0  10       34.65       37.30      2.88 o 
   4   0  10        2.54        2.40      0.92 o 
   5   0  10        0.54       -0.05      0.85 o 
   6   0  10       66.91       76.41      5.65 o 
   7   0  10        1.50        4.02      2.39 o 
   8   0  10        0.05       -0.93      1.82 o 
   9   0  10       11.55        6.93      2.71 o 
  -6   1  10        6.16        5.63      2.46 o 
  -5   1  10        5.49        6.73      2.76 o 
  -4   1  10       42.32       38.88      5.25 o 
  -3   1  10       15.34       17.54      3.76 o 
  -2   1  10        0.91        0.18      1.85 o 
  -1   1  10       25.78       32.23      4.81 o 
   0   1  10      449.18      425.31     16.86 o 
   1   1  10       95.83       91.04      4.43 o 
   2   1  10     1062.54      945.91     20.52 o 
   3   1  10      335.08      309.71      8.88 o 
   4   1  10       39.08       32.35      2.20 o 
   5   1  10       98.40      109.37      3.73 o 
   6   1  10        1.39        2.51      1.23 o 
   7   1  10       44.91       46.64      5.08 o 
   8   1  10       53.61       56.12      5.43 o 
   9   1  10        0.83        0.91      2.39 o 
  -5   2  10       11.19       10.38      3.10 o 
  -4   2  10       75.22       73.53      6.61 o 
  -3   2  10       42.65       39.45      5.29 o 
  -2   2  10       92.48       78.34      6.45 o 
  -1   2  10        8.42        9.28      2.99 o 
   0   2  10       21.95       23.59      2.75 o 
   1   2  10      418.09      401.15     10.91 o 
   2   2  10       11.84        8.85      1.84 o 
   3   2  10       94.82       93.49      4.34 o 
   4   2  10      258.72      249.55      8.96 o 
   5   2  10        0.00        0.09      0.84 o 
   6   2  10       33.81       34.36      2.83 o 
   7   2  10       27.09       21.74      3.78 o 
   8   2  10       51.66       45.98      5.15 o 
   9   2  10        0.18       -0.98      2.21 o 
  -5   3  10        0.05        0.64      1.96 o 
  -4   3  10      143.03      121.62      8.42 o 
  -3   3  10        1.22        0.12      1.82 o 
  -2   3  10      339.24      324.99     14.53 o 
  -1   3  10        2.77        5.41      2.60 o 
   0   3  10        8.03        9.18      1.96 o 
   1   3  10       20.05       18.56      2.48 o 
   2   3  10      110.75      111.18      4.92 o 
   3   3  10      161.29      179.97      6.32 o 
   4   3  10        1.31       -0.50      1.26 o 
   5   3  10        2.89        2.60      1.83 o 
   6   3  10       14.72       13.01      2.04 o 
   7   3  10       34.52       37.45      3.04 o 
   8   3  10        2.78        0.52      2.05 o 
   9   3  10        7.07       10.88      3.35 o 
  -5   4  10        0.40        2.48      2.44 o 
  -4   4  10       51.48       42.49      5.84 o 
  -3   4  10      104.18      102.06      7.80 o 
  -2   4  10       46.11       47.51      5.81 o 
  -1   4  10       39.44       37.22      3.35 o 
   0   4  10        5.26        8.64      2.27 o 
   1   4  10       66.01       63.31      3.74 o 
   2   4  10      140.35      126.46      6.53 o 
   3   4  10        0.36       -0.21      1.04 o 
   4   4  10      163.40      151.98      5.67 o 
   5   4  10       25.44       32.36      4.11 o 
   6   4  10       21.52       24.01      3.67 o 
   7   4  10       40.67       37.75      4.45 o 
   8   4  10        4.44        6.28      1.85 o 
   9   4  10       15.34       22.03      4.36 o 
  -1   5  10       12.36       15.14      2.48 o 
   0   5  10       26.25       29.49      5.34 o 
   1   5  10        0.02        0.94      1.30 o 
   2   5  10        0.45        2.16      1.36 o 
   3   5  10      123.11      103.59      6.05 o 
   4   5  10      126.14      120.23      5.00 o 
   5   5  10        3.02        2.55      1.96 o 
   6   5  10       85.42       73.85      5.68 o 
   7   5  10       28.60       26.02      4.10 o 
   8   5  10       42.75       43.83      5.11 o 
   9   5  10        9.77       14.87      3.33 o 
  -4   6  10        1.98        2.08      2.10 o 
  -3   6  10        3.24        7.57      3.03 o 
  -2   6  10       12.11       19.41      4.33 o 
  -1   6  10       20.78       22.39      2.86 o 
   0   6  10        9.31        9.31      2.72 o 
   1   6  10        1.41        0.18      1.48 o 
   2   6  10       42.44       42.30      4.18 o 
   3   6  10       16.96       12.36      2.66 o 
   4   6  10        3.65        2.24      1.91 o 
   5   6  10       71.98       63.76      5.27 o 
   6   6  10        2.12        3.53      2.37 o 
   7   6  10        2.42        2.96      2.14 o 
   8   6  10        3.94        4.52      2.51 o 
   9   6  10        7.38       11.36      3.15 o 
  -3   7  10        0.04        2.37      2.51 o 
  -2   7  10       26.31       27.08      3.23 o 
  -1   7  10       22.88       25.13      3.06 o 
   0   7  10        1.66        3.76      1.53 o 
   1   7  10       20.17       21.10      3.63 o 
   2   7  10       43.47       40.66      3.51 o 
   3   7  10       37.64       29.79      2.90 o 
   4   7  10       91.81       95.13      6.61 o 
   5   7  10        0.16        0.21      1.82 o 
   6   7  10        7.90        5.77      2.49 o 
   7   7  10        8.08       10.19      3.13 o 
   8   7  10       20.78       28.51      4.63 o 
   9   7  10        0.01        0.07      2.14 o 
  -2   8  10        0.63        0.30      1.33 o 
  -1   8  10        2.76        2.14      1.34 o 
   0   8  10       18.85       21.13      4.43 o 
   1   8  10       10.23       14.65      2.38 o 
   2   8  10        0.30       -1.95      1.30 o 
   3   8  10        6.29        7.58      2.09 o 
   4   8  10        0.39        1.07      1.89 o 
   5   8  10        5.14        3.86      2.46 o 
   6   8  10       19.98       30.68      4.74 o 
   7   8  10        9.47       17.65      4.06 o 
   8   8  10        0.10        0.94      2.17 o 
  -1   9  10        0.01        1.20      1.37 o 
   0   9  10       28.26       37.59      3.67 o 
   1   9  10       17.44       20.16      2.84 o 
   2   9  10        0.28        1.80      1.36 o 
   3   9  10        5.75        6.11      2.55 o 
   4   9  10        1.52        2.62      2.15 o 
   5   9  10        7.37       10.76      3.31 o 
   6   9  10        8.33        6.54      2.89 o 
   7   9  10       52.73       52.20      6.30 o 
   8   9  10        8.61        7.75      3.10 o 
   1  10  10        3.68        5.50      1.70 o 
   2  10  10        3.64        6.03      1.74 o 
   3  10  10        6.84       11.93      3.40 o 
   4  10  10        0.02        1.83      1.76 o 
   5  10  10        4.01        7.76      2.94 o 
   6  10  10       30.47       33.59      5.34 o 
  -1  -7  11       12.93       11.33      3.28 o 
   0  -7  11       19.15       21.82      4.58 o 
   1  -7  11        0.01        1.44      2.26 o 
   2  -7  11        3.16       11.75      3.44 o 
  -3  -6  11        0.03        0.84      2.17 o 
  -2  -6  11        3.27        9.14      3.05 o 
  -1  -6  11       94.33       85.87      7.25 o 
   0  -6  11       25.27       27.25      4.97 o 
   1  -6  11        0.95        0.64      2.14 o 
   2  -6  11        8.33        9.46      3.19 o 
   3  -6  11        0.19        3.06      2.01 o 
   4  -6  11        2.31        2.53      2.33 o 
  -4  -5  11        2.39        8.69      3.10 o 
  -3  -5  11       15.04       27.64      4.83 o 
  -2  -5  11       18.58       16.21      3.86 o 
  -1  -5  11        8.88        4.97      2.64 o 
   0  -5  11        9.93        8.74      2.97 o 
   1  -5  11        1.34       -0.64      1.71 o 
   2  -5  11       14.06       14.12      3.58 o 
   3  -5  11       47.12       54.51      5.63 o 
   4  -5  11        2.89        1.37      2.08 o 
   5  -5  11        1.43        4.35      2.62 o 
  -4  -4  11       29.65       36.85      5.70 o 
  -3  -4  11        5.75        5.88      2.81 o 
  -2  -4  11        1.75        2.24      2.33 o 
  -1  -4  11       45.75       51.34      5.38 o 
   0  -4  11        1.07        3.31      2.03 o 
   1  -4  11       65.72       59.11      5.89 o 
   2  -4  11      111.64      108.35      7.84 o 
   3  -4  11        7.40        4.38      2.48 o 
   4  -4  11        2.41        6.82      2.69 o 
   5  -4  11        8.71       10.03      3.22 o 
   6  -4  11       13.22       16.23      3.26 o 
  -5  -3  11       23.04       27.55      5.02 o 
  -4  -3  11        9.02        8.71      3.22 o 
  -3  -3  11        1.87        1.42      2.23 o 
  -2  -3  11       59.26       57.42      5.98 o 
  -1  -3  11        4.40        6.43      2.87 o 
   0  -3  11       23.19       27.80      4.77 o 
   1  -3  11        9.05       12.13      3.21 o 
   2  -3  11        8.43       13.14      3.42 o 
   3  -3  11        0.19        1.82      1.83 o 
   4  -3  11        1.01        2.03      1.99 o 
   5  -3  11        0.01        1.22      1.81 o 
   6  -3  11        0.88        2.77      1.47 o 
   7  -3  11        3.81        5.25      2.49 o 
  -5  -2  11       11.59       10.85      3.53 o 
  -4  -2  11       25.10       35.26      5.56 o 
  -3  -2  11       17.89       21.25      4.36 o 
  -2  -2  11        2.00        1.23      2.17 o 
  -1  -2  11       11.17       15.71      3.78 o 
   0  -2  11       10.70       14.30      3.78 o 
   1  -2  11       80.86       88.42      6.86 o 
   2  -2  11        1.76        1.69      1.87 o 
   3  -2  11       43.36       45.95      5.49 o 
   4  -2  11        0.59       -1.09      1.66 o 
   5  -2  11        6.03        6.22      1.72 o 
   6  -2  11        0.01        0.58      1.20 o 
   7  -2  11        5.34        8.99      3.08 o 
  -5  -1  11        0.32        1.39      2.15 o 
  -4  -1  11       16.79       28.39      5.13 o 
  -3  -1  11       28.25       36.12      5.56 o 
  -2  -1  11       55.65       72.89      6.57 o 
  -1  -1  11       59.15       55.79      5.57 o 
   0  -1  11        1.14        2.01      2.32 o 
   1  -1  11       13.93       14.23      3.56 o 
   2  -1  11       72.65       69.72      6.13 o 
   3  -1  11       90.75       81.12      6.45 o 
   4  -1  11       89.17      106.57      7.43 o 
   5  -1  11        0.13        1.72      1.26 o 
   6  -1  11        3.43        4.19      1.51 o 
   7  -1  11       13.54       13.52      3.44 o 
   8  -1  11        4.80        6.14      2.89 o 
  -5   0  11       32.20       43.15      6.09 o 
  -4   0  11       14.36       16.08      4.01 o 
  -3   0  11       17.28       24.83      4.88 o 
  -2   0  11       16.64       16.92      4.10 o 
  -1   0  11       12.09        9.03      3.31 o 
   0   0  11        4.95        2.55      2.32 o 
   1   0  11        9.51       14.14      3.42 o 
   2   0  11      215.21      203.20     10.72 o 
   3   0  11       21.76       32.13      2.99 o 
   4   0  11       10.92       13.73      1.70 o 
   5   0  11        0.34        1.02      0.99 o 
   6   0  11       18.41       20.34      3.76 o 
   7   0  11       44.15       41.51      5.22 o 
   8   0  11        0.75        1.80      2.30 o 
  -5   1  11       10.06        6.54      2.94 o 
  -4   1  11       12.41       22.97      4.70 o 
  -3   1  11       41.06       45.43      6.11 o 
  -2   1  11        3.14        5.06      2.90 o 
  -1   1  11      207.52      197.61     11.06 o 
   0   1  11       19.77       21.28      4.26 o 
   1   1  11        2.46        3.90      2.49 o 
   2   1  11      102.75       89.49      4.53 o 
   3   1  11        1.78        1.91      1.24 o 
   4   1  11       20.37       23.80      2.65 o 
   5   1  11        7.36        8.02      1.40 o 
   6   1  11       47.88       37.97      4.54 o 
   7   1  11       17.53       19.98      3.81 o 
   8   1  11        3.42        2.14      2.10 o 
  -4   2  11        8.10        6.16      2.64 o 
  -3   2  11        1.16        1.12      2.19 o 
  -2   2  11      124.23      122.24      8.49 o 
  -1   2  11       28.75       30.65      5.06 o 
   0   2  11       77.37       93.94      7.34 o 
   1   2  11       18.79       18.30      2.64 o 
   2   2  11        4.87        6.44      2.18 o 
   3   2  11      129.26      119.30      5.17 o 
   4   2  11      114.29      113.23      5.00 o 
   5   2  11      108.62      118.54      6.59 o 
   6   2  11        0.75        4.49      1.98 o 
   7   2  11       11.10       15.16      3.33 o 
   8   2  11        0.02        1.82      2.07 o 
   9   2  11        1.40        5.36      2.71 o 
  -4   3  11        0.58        0.30      1.96 o 
  -3   3  11        0.66        1.19      1.94 o 
  -2   3  11       77.59       84.91      7.07 o 
  -1   3  11       26.04       25.34      4.49 o 
   0   3  11       47.16       42.34      3.63 o 
   1   3  11       90.04       90.46      4.73 o 
   2   3  11       28.88       28.42      2.98 o 
   3   3  11       56.39       51.74      3.45 o 
   4   3  11       22.10       30.02      2.93 o 
   5   3  11       26.22       22.21      3.72 o 
   6   3  11        8.28        5.08      2.15 o 
   7   3  11       37.48       34.87      4.35 o 
   9   3  11        3.99        2.33      2.26 o 
  -4   4  11        9.09        7.59      3.01 o 
  -3   4  11        0.02        0.09      1.83 o 
  -2   4  11        4.02        2.23      2.37 o 
  -1   4  11        1.16        1.64      2.01 o 
   0   4  11       46.68       48.98      3.97 o 
   1   4  11       23.95       23.27      2.91 o 
   2   4  11        9.22        9.38      2.04 o 
   3   4  11       20.31       28.28      2.87 o 
   4   4  11        6.11       10.87      3.21 o 
   5   4  11       14.96       16.06      3.33 o 
   6   4  11      109.55      100.87      6.66 o 
   7   4  11        5.24        5.22      2.42 o 
   8   4  11        7.98        9.39      2.53 o 
  -3   5  11        1.80        3.03      2.37 o 
  -2   5  11        0.70        3.12      2.19 o 
  -1   5  11        0.43        0.01      1.33 o 
   0   5  11       26.95       22.61      2.96 o 
   1   5  11       54.20       55.51      3.75 o 
   2   5  11        1.11        1.13      2.42 o 
   3   5  11       33.43       30.24      3.06 o 
   4   5  11        2.74        4.02      1.93 o 
   5   5  11        3.68        9.51      2.97 o 
   6   5  11        1.69        0.45      1.83 o 
   7   5  11        1.51        4.13      1.87 o 
   8   5  11       23.92       27.78      4.33 o 
   9   5  11        5.77        8.33      2.65 o 
  -2   6  11       15.44       16.35      4.13 o 
  -1   6  11        0.02        1.94      2.11 o 
   0   6  11       24.69       29.47      3.73 o 
   1   6  11        0.00        1.05      1.40 o 
   2   6  11       14.62       11.09      2.08 o 
   3   6  11       69.35       73.86      4.13 o 
   4   6  11        7.37        3.15      2.14 o 
   5   6  11        0.67        2.28      1.71 o 
   6   6  11        5.65        9.19      2.65 o 
   7   6  11        5.66        7.64      2.87 o 
   8   6  11        0.90       -0.20      1.85 o 
  -1   7  11        2.06        4.38      2.42 o 
   0   7  11        3.99        5.34      1.78 o 
   1   7  11       15.41       17.26      2.61 o 
   2   7  11       78.55       71.37      4.22 o 
   3   7  11        9.51       12.39      2.23 o 
   4   7  11       27.55       25.79      4.22 o 
   5   7  11       26.02       33.48      4.79 o 
   6   7  11        6.03        9.15      2.89 o 
   7   7  11        2.57        3.92      2.15 o 
   8   7  11        2.52        3.60      2.24 o 
  -1   8  11        5.02        8.42      2.88 o 
   0   8  11        6.46       10.63      2.78 o 
   1   8  11        0.20        4.22      2.21 o 
   2   8  11       10.98       16.62      2.61 o 
   3   8  11        4.75        7.84      2.89 o 
   4   8  11       14.97       16.37      3.76 o 
   5   8  11        0.17       -1.10      1.60 o 
   6   8  11        0.47        0.85      2.05 o 
   7   8  11       16.59       18.88      4.02 o 
   1   9  11        7.96        7.37      1.91 o 
   2   9  11        3.29        7.19      2.62 o 
   3   9  11        3.89        8.33      2.60 o 
   4   9  11        0.44        3.95      2.15 o 
   5   9  11        0.18        1.25      1.87 o 
   6   9  11       20.00       26.23      4.63 o 
   4  10  11        0.51        4.04      2.24 o 
   0  -6  12       11.81       13.46      3.65 o 
   1  -6  12       12.26       23.51      4.86 o 
  -2  -5  12        0.01        2.72      2.30 o 
  -1  -5  12        9.66        6.57      2.96 o 
   0  -5  12        0.97        3.38      2.48 o 
   1  -5  12       25.84       34.51      5.56 o 
   2  -5  12        3.44        1.34      2.12 o 
   3  -5  12       10.60       10.86      3.26 o 
  -3  -4  12        7.16        7.02      2.76 o 
  -2  -4  12        0.35        0.77      2.15 o 
  -1  -4  12       11.29       10.12      3.53 o 
   0  -4  12       44.89       56.72      6.79 o 
   1  -4  12        0.21        0.39      1.96 o 
   2  -4  12        0.21        2.14      2.23 o 
   3  -4  12        0.07        3.86      2.32 o 
   4  -4  12        6.62        5.16      2.76 o 
   5  -4  12        0.42        4.20      2.33 o 
  -3  -3  12        6.60        6.45      2.89 o 
  -2  -3  12       10.26        5.43      2.92 o 
  -1  -3  12       62.29       70.91      6.70 o 
   0  -3  12        1.53        5.68      2.65 o 
   1  -3  12        4.46        4.97      2.49 o 
   2  -3  12        3.93        5.77      2.65 o 
   3  -3  12        6.17        2.89      2.42 o 
   4  -3  12        8.62        8.00      3.15 o 
   5  -3  12        0.15        2.46      2.12 o 
   6  -3  12        0.00        1.17      1.93 o 
  -3  -2  12       21.28       28.62      5.11 o 
  -2  -2  12       13.34       14.98      3.94 o 
  -1  -2  12        3.14        2.81      2.37 o 
   0  -2  12        4.81        4.19      2.46 o 
   1  -2  12       72.69       68.64      6.48 o 
   2  -2  12        0.61        1.51      1.91 o 
   3  -2  12        8.00        3.99      2.51 o 
   4  -2  12        1.24        2.33      2.14 o 
   5  -2  12        0.49       -0.04      1.75 o 
   6  -2  12        1.23        2.81      1.61 o 
  -4  -1  12       76.48       83.10      7.57 o 
  -3  -1  12        3.02        1.67      2.55 o 
  -2  -1  12        4.74        6.11      2.80 o 
  -1  -1  12        0.35        3.45      2.42 o 
   0  -1  12       41.72       38.81      5.65 o 
   1  -1  12        6.35        8.99      3.06 o 
   2  -1  12        4.36        5.54      2.53 o 
   3  -1  12        0.72        4.61      2.37 o 
   4  -1  12        8.39        9.31      2.78 o 
   5  -1  12       10.29       15.34      3.73 o 
   6  -1  12        0.01        3.36      1.49 o 
   7  -1  12        7.68        9.19      3.03 o 
  -4   0  12       17.63       13.77      3.90 o 
  -3   0  12        3.19        6.23      2.89 o 
  -2   0  12       19.31       22.03      4.59 o 
  -1   0  12        2.02        7.71      2.94 o 
   0   0  12       33.58       35.39      5.32 o 
   1   0  12       31.80       28.58      4.83 o 
   2   0  12       22.04       18.52      3.97 o 
   3   0  12      136.40      133.99      8.69 o 
   4   0  12       28.16       32.36      3.11 o 
   5   0  12       13.59       17.42      3.81 o 
   6   0  12        2.59        6.73      2.19 o 
   7   0  12        1.74        4.67      2.40 o 
  -3   1  12       73.06       79.66      7.39 o 
  -2   1  12        0.60        0.39      2.14 o 
  -1   1  12        0.72       -2.17      1.75 o 
   0   1  12       49.60       56.12      5.93 o 
   1   1  12        1.30        1.34      1.98 o 
   2   1  12       32.59       32.43      4.86 o 
   3   1  12       84.61       80.13      4.44 o 
   4   1  12        0.22        0.90      1.90 o 
   5   1  12        0.03       -0.01      1.05 o 
   7   1  12        2.85        5.66      2.39 o 
   8   1  12       10.41        9.33      3.08 o 
  -3   2  12        1.81        0.05      1.91 o 
  -2   2  12        8.68        8.83      3.47 o 
  -1   2  12        0.01        1.41      2.44 o 
   0   2  12       47.84       48.69      6.09 o 
   1   2  12        6.63       10.51      3.13 o 
   2   2  12       10.96       11.40      3.21 o 
   3   2  12       39.46       45.53      3.67 o 
   4   2  12        0.86        2.20      1.33 o 
   5   2  12        6.87        9.67      2.71 o 
   6   2  12        2.33        1.37      1.58 o 
  -3   3  12       22.43       22.62      4.70 o 
  -2   3  12        0.06        0.71      2.19 o 
  -1   3  12       44.05       44.84      6.07 o 
   0   3  12      113.79      106.89      8.14 o 
   1   3  12        6.64        8.87      2.10 o 
   2   3  12       25.43       29.49      3.18 o 
   3   3  12       17.01       18.27      2.51 o 
   4   3  12        0.14        0.80      1.31 o 
   5   3  12       21.93       29.06      4.13 o 
   6   3  12        1.67        0.05      1.41 o 
   7   3  12        0.62        2.07      1.62 o 
  -2   4  12        0.51       -1.26      1.80 o 
  -1   4  12       42.35       37.84      5.63 o 
   0   4  12        1.77        0.90      1.29 o 
   1   4  12       14.53       14.92      2.66 o 
   2   4  12        6.48        4.62      1.61 o 
   3   4  12       18.48       18.17      2.66 o 
   4   4  12       80.32       82.83      4.41 o 
   5   4  12       12.68       11.34      2.99 o 
   6   4  12        5.51        6.75      2.53 o 
   7   4  12        1.95        1.48      1.83 o 
   8   4  12        0.20        5.41      2.35 o 
  -2   5  12        4.74        5.41      2.83 o 
  -1   5  12        7.82        7.11      2.96 o 
   0   5  12        0.30       -1.75      1.17 o 
   1   5  12        1.17        2.18      1.45 o 
   2   5  12        1.38        3.09      1.83 o 
   3   5  12       46.20       36.17      3.43 o 
   4   5  12        4.15        1.78      2.01 o 
   5   5  12       26.32       22.03      3.97 o 
   6   5  12        1.14        1.99      2.07 o 
   7   5  12        0.91       -0.59      1.55 o 
   8   5  12        3.40        7.57      2.48 o 
  -1   6  12        0.22        1.32      2.23 o 
   0   6  12        0.07        1.05      1.46 o 
   1   6  12        9.74       13.35      2.45 o 
   2   6  12        0.34        1.64      1.32 o 
   3   6  12        3.16        4.50      1.69 o 
   4   6  12        0.01        0.34      1.83 o 
   5   6  12       20.94       24.36      4.27 o 
   6   6  12        1.27        0.91      1.80 o 
   7   6  12        7.16        5.43      2.35 o 
   0   7  12       22.21       30.46      6.23 o 
   1   7  12        6.05        4.76      3.07 o 
   2   7  12        3.79        4.51      1.59 o 
   3   7  12        1.25        1.81      1.32 o 
   4   7  12        7.22        8.85      2.76 o 
   5   7  12        2.66        2.83      2.07 o 
   6   7  12        2.59        2.26      1.99 o 
   7   7  12        0.05       -0.46      1.62 o 
   1   8  12        3.74        6.30      1.87 o 
   2   8  12        1.66        5.00      1.67 o 
   3   8  12        0.50        3.88      2.23 o 
   4   8  12        0.40       -2.15      1.66 o 
   5   8  12       11.03       19.71      3.92 o 
   6   8  12        3.73        3.85      2.10 o 
   0  -4  13        0.46        5.57      2.74 o 
   1  -4  13       14.10       24.15      4.90 o 
   2  -4  13        0.36       -0.73      2.03 o 
  -1  -3  13        6.82        8.41      3.21 o 
   0  -3  13       15.25       25.79      4.93 o 
   1  -3  13        0.00        2.07      2.24 o 
   2  -3  13        0.40        2.24      2.07 o 
   3  -3  13        0.88        1.76      2.12 o 
   4  -3  13        5.98        4.11      2.53 o 
  -2  -2  13       16.98       23.13      4.97 o 
  -1  -2  13        0.88        4.04      2.46 o 
   0  -2  13       24.96       20.12      4.45 o 
   1  -2  13        2.00        4.40      2.39 o 
   2  -2  13        5.37        9.06      3.10 o 
   3  -2  13        0.19       -0.04      1.92 o 
   4  -2  13        1.01        1.32      2.01 o 
   5  -2  13        3.94        7.73      2.94 o 
  -2  -1  13        0.75        2.49      2.55 o 
  -1  -1  13        7.56       11.36      3.56 o 
   0  -1  13       39.19       42.37      6.23 o 
   1  -1  13        0.04        4.04      2.39 o 
   2  -1  13        1.99        5.65      2.55 o 
   3  -1  13        8.07       11.63      3.53 o 
   4  -1  13        0.32       -0.85      1.85 o 
   5  -1  13        5.15        7.52      3.26 o 
   6  -1  13        8.22       13.98      3.26 o 
  -2   0  13        0.08        1.23      2.30 o 
  -1   0  13       11.04       10.19      3.53 o 
   0   0  13        1.32        3.13      2.32 o 
   1   0  13        8.63       10.36      3.22 o 
   2   0  13       32.58       42.49      6.09 o 
   3   0  13        3.83        2.37      2.28 o 
   4   0  13        0.02       -1.60      1.50 o 
   5   0  13        4.11        2.74      2.26 o 
  -2   1  13        5.62        9.56      3.42 o 
  -1   1  13        3.96        8.62      3.15 o 
   0   1  13        4.75        4.58      2.83 o 
   1   1  13       29.67       34.62      5.43 o 
   2   1  13       31.06       26.11      4.74 o 
   3   1  13       73.76       66.44      6.32 o 
   4   1  13       20.21       17.79      2.60 o 
   5   1  13       14.95       22.55      2.81 o 
  -2   2  13        0.52        2.42      2.40 o 
  -1   2  13        0.12        2.33      2.26 o 
   0   2  13        0.89        2.07      2.07 o 
   1   2  13       15.28       17.99      4.35 o 
   2   2  13        5.91        5.81      1.78 o 
   3   2  13        3.48        2.43      2.76 o 
   4   2  13       78.37       77.80      4.47 o 
   5   2  13       13.56       11.75      3.01 o 
   6   2  13        0.02        0.62      1.57 o 
  -1   3  13        4.36        6.50      2.90 o 
   0   3  13        1.12        3.51      2.46 o 
   1   3  13        0.35        0.21      1.89 o 
   2   3  13        6.81        6.71      1.84 o 
   3   3  13       19.18       23.69      3.11 o 
   4   3  13       28.47       34.74      3.38 o 
   5   3  13        1.28        2.23      1.91 o 
   6   3  13        2.21        3.29      1.94 o 
  -1   4  13        7.94        9.96      3.35 o 
   0   4  13        5.03        9.19      3.26 o 
   1   4  13       21.10       21.54      3.08 o 
   2   4  13       14.21       15.60      2.49 o 
   3   4  13       16.54       15.35      2.49 o 
   4   4  13        7.30       11.93      4.53 o 
   5   4  13        0.52        2.42      1.76 o 
   6   4  13        0.09        2.17      1.80 o 
   7   4  13       16.16       15.42      3.45 o 
   0   5  13       15.29       17.42      4.22 o 
   1   5  13        1.44        2.96      1.50 o 
   2   5  13        0.54        1.94      1.51 o 
   3   5  13       14.98       17.75      2.66 o 
   4   5  13        2.96        5.66      2.49 o 
   5   5  13        3.34        6.96      2.37 o 
   6   5  13        2.26        9.67      3.17 o 
   1   6  13        0.21       -0.15      1.36 o 
   2   6  13       12.94       13.93      5.73 o 
   3   6  13        0.43        5.57      1.77 o 
   4   6  13        0.23        3.21      1.96 o 
   5   6  13        3.79        7.23      2.65 o 
   6   6  13        7.67       13.77      3.29 o 
   2   7  13        4.67        8.45      2.04 o 
   3   7  13        0.02        5.32      2.15 o 
   4   7  13       21.82       22.58      4.26 o 
   1  -1  14        0.51        2.10      2.74 o 
   2  -1  14        0.14        3.70      2.37 o 
   3  -1  14        0.65        1.09      1.83 o 
   1   0  14        2.39        7.23      3.13 o 
   2   0  14        3.87        5.61      2.78 o 
   3   0  14       20.42       21.42      4.52 o 
   4   0  14        0.01        2.51      2.55 o 
   0   1  14        0.30        2.08      2.40 o 
   1   1  14        0.03        4.11      2.58 o 
   2   1  14       18.76       18.66      4.35 o 
   3   1  14        3.25        0.75      2.23 o 
   4   1  14        4.86        5.65      2.65 o 
   1   2  14        2.76        3.54      2.30 o 
   2   2  14        0.10        3.65      2.42 o 
   3   2  14       26.66       30.09      3.45 o 
   4   2  14      101.18      105.36      5.56 o 
   5   2  14        0.18        1.48      1.94 o 
   1   3  14        0.35        5.16      2.51 o 
   2   3  14        0.57        0.55      1.17 o 
   3   3  14        1.31        1.41      3.00 o 
   4   3  14        0.26        3.42      1.49 o 
   5   3  14        4.17        7.14      2.39 o 
   2   4  14        0.13        1.94      1.34 o 
   3   4  14        1.66        3.72      1.59 o 
   4   4  14        0.32        1.87      1.83 o 
                                                 
